# Supplementary material for: Crystal structure and Hirshfeld surface analysis of aqua­bis­(nicotinamide-κN 1)bis­(2,4,6-tri­methyl­benzoato-κ2 O,O′)cadmium(II)
Source: Acta Crystallogr E Crystallogr Commun. 2018 Jan 31;74(Pt 2):246–51. doi: 10.1107/S2056989018001494 (PMC5956347; doi:10.1107/S2056989018001494)
Supplement: Supplementary file 1 [file e-74-00246-sup1.cif]

##############################################################################
#                                                                            #
# This CIF contains the data in a paper accepted for publication in          #
# Acta Crystallographica Section E. It conforms to the requirements of       #
# Notes for Authors for Acta Crystallographica Section E, and has been       #
# peer reviewed under the auspices of the IUCr Commission on Journals.       #
#                                                                            #
# Full details of the Crystallographic Information File format               #
# are given in the paper "The Crystallographic Information File (CIF):       #
# a New Standard Archive File for Crystallography" by S. R. Hall, F. H.      #
# Allen and I. D. Brown [Acta Cryst. (1991), A47, 655-685].                  #
#                                                                            #
# The current version of the core CIF dictionary is obtainable from          #
# ftp://ftp.iucr.org/pub/cif_core.dic.                                       #
#                                                                            #
# Software is freely available for graphical display of the structure(s)     #
# in this CIF. For information consult the CIF software page                 #
# http://www.iucr.org/resources/cif/software.                                #
#                                                                            #
# This file may be used for bona fide research purposes within the           #
# scientific community so long as proper attribution is given to the journal # 
# article from which it was obtained.                                        #
#                                                                            #
##############################################################################
data_I
_database_code_depnum_ccdc_archive 'CCDC 1818756'
_audit_creation_method     SHELXL-97
_chemical_name_systematic
;\
Aquabis(nicotinamide-\k<i>N</i>^1^)bis(2,4,6-trimethylbenzoato-\
\k^2^<i>O</i>,<i>O</i>')cadmium(II)
;
_chemical_name_common     ?
_chemical_formula_moiety     'C32 H36 Cd N4 O7'
_chemical_formula_sum     'C32 H36 Cd N4 O7'
_chemical_formula_iupac     '[Cd (C10 H11 O2)2 (C6 H6 N2 O)2 (H2 O)]'
_chemical_formula_weight     701.05
_chemical_melting_point     ?
_symmetry_cell_setting     orthorhombic
_symmetry_space_group_name_H-M     'P b c n'
_symmetry_space_group_name_Hall     '-P 2n 2ab'
loop_
    _symmetry_equiv_pos_as_xyz
    'x, y, z'
    '-x+1/2, -y+1/2, z+1/2'
    '-x, y, -z+1/2'
    'x+1/2, -y+1/2, -z'
    '-x, -y, -z'
    'x-1/2, y-1/2, -z-1/2'
    'x, -y, z-1/2'
    '-x-1/2, y-1/2, z'
_cell_length_a     23.6876(5)
_cell_length_b     15.6711(4)
_cell_length_c     9.0682(2)
_cell_angle_alpha     90.00
_cell_angle_beta     90.00
_cell_angle_gamma     90.00
_cell_volume     3366.21(13)
_cell_formula_units_Z     4
_cell_measurement_reflns_used     9766
_cell_measurement_theta_min     2.60
_cell_measurement_theta_max     28.38
_cell_measurement_temperature     296(2)
_exptl_crystal_description     block
_exptl_crystal_colour     colorless
_exptl_crystal_size_max     0.45
_exptl_crystal_size_mid     0.28
_exptl_crystal_size_min     0.21
_exptl_crystal_density_diffrn     1.383
_exptl_crystal_density_meas     ?
_exptl_crystal_density_method     'not measured'
_exptl_crystal_F_000     1440
_exptl_absorpt_coefficient_mu     0.698
_exptl_absorpt_correction_type     multi-scan
_exptl_absorpt_process_details
;
(<i>SADABS</i>; Bruker, 2012)
;
_exptl_absorpt_correction_T_min     0.7841
_exptl_absorpt_correction_T_max     0.8672
_exptl_special_details
;
;
_diffrn_ambient_temperature     296(2)
_diffrn_radiation_type     MoK\a
_diffrn_radiation_wavelength     0.71073
_diffrn_radiation_source     'fine-focus sealed tube'
_diffrn_radiation_monochromator     graphite
_diffrn_measurement_device_type     'Bruker SMART BREEZE CCD'
_diffrn_measurement_method     '\f and \w scans'
_diffrn_detector_area_resol_mean     ?
_diffrn_reflns_number     68263
_diffrn_reflns_av_R_equivalents     0.0275
_diffrn_reflns_av_sigmaI/netI     0.0102
_diffrn_reflns_theta_min     1.56
_diffrn_reflns_theta_max     28.40
_diffrn_reflns_theta_full     28.40
_diffrn_measured_fraction_theta_max     0.999
_diffrn_measured_fraction_theta_full     0.999
_diffrn_reflns_limit_h_min     -31
_diffrn_reflns_limit_h_max     31
_diffrn_reflns_limit_k_min     -20
_diffrn_reflns_limit_k_max     20
_diffrn_reflns_limit_l_min     -11
_diffrn_reflns_limit_l_max     12
_diffrn_standards_number     ?
_diffrn_standards_interval_count     ?
_diffrn_standards_interval_time     ?
_diffrn_standards_decay_%     ?
_refine_special_details
;
 Refinement of F^2^ against ALL reflections.  The weighted R-factor wR and
 goodness of fit S are based on F^2^, conventional R-factors R are based
 on F, with F set to zero for negative F^2^. The threshold expression of
 F^2^ > 2sigma(F^2^) is used only for calculating R-factors(gt) etc. and is
 not relevant to the choice of reflections for refinement.  R-factors based
 on F^2^ are statistically about twice as large as those based on F, and R-
 factors based on ALL data will be even larger.
;
_reflns_number_total     4213
_reflns_number_gt     3681
_reflns_threshold_expression     I>2\s(I)
_refine_ls_structure_factor_coef     Fsqd
_refine_ls_matrix_type     full
_refine_ls_R_factor_all     0.0538
_refine_ls_R_factor_gt     0.0472
_refine_ls_wR_factor_gt     0.0954
_refine_ls_wR_factor_ref     0.0989
_refine_ls_goodness_of_fit_ref     1.321
_refine_ls_restrained_S_all     1.321
_refine_ls_number_reflns     4213
_refine_ls_number_parameters     215
_refine_ls_number_restraints     0
_refine_ls_hydrogen_treatment     mixed
_refine_ls_weighting_scheme     calc
_refine_ls_weighting_details
         'calc w=1/[\s^2^(Fo^2^)+(0.0171P)^2^+5.5549P] where P=(Fo^2^+2Fc^2^)/3'
_atom_sites_solution_hydrogens     geom
_atom_sites_solution_primary     direct
_atom_sites_solution_secondary     difmap
_refine_ls_shift/su_max     0.001
_refine_ls_shift/su_mean     0.000
_refine_diff_density_max     0.323
_refine_diff_density_min     -0.466
_refine_ls_extinction_method     none
_refine_ls_extinction_coef     ?
loop_
    _atom_type_symbol
    _atom_type_description
    _atom_type_scat_dispersion_real
    _atom_type_scat_dispersion_imag
    _atom_type_scat_source
    'C' 'C' 0.0033 0.0016
                         'International Tables Vol C Tables 4.2.6.8 and 6.1.1.4'
    'H' 'H' 0.0000 0.0000
                         'International Tables Vol C Tables 4.2.6.8 and 6.1.1.4'
    'Cd' 'Cd' -0.8075 1.2024
                         'International Tables Vol C Tables 4.2.6.8 and 6.1.1.4'
    'N' 'N' 0.0061 0.0033
                         'International Tables Vol C Tables 4.2.6.8 and 6.1.1.4'
    'O' 'O' 0.0106 0.0060
                         'International Tables Vol C Tables 4.2.6.8 and 6.1.1.4'
_computing_data_collection
;
<i>APEX2</i> (Bruker, 2012)
;
_computing_cell_refinement
;
<i>SAINT</i> (Bruker, 2012)
;
_computing_data_reduction
;
<i>SAINT</i> (Bruker, 2012)
;
_computing_structure_solution
;
<i>SHELXS97</i> (Sheldrick, 2008)
;
_computing_structure_refinement
;
<i>SHELXL97</i> (Sheldrick, 2008)
;
_computing_molecular_graphics
;
<i>ORTEP-3 for Windows</i> (Farrugia, 2012)
;
_computing_publication_material
;
WinGX (Farrugia, 2012) and PLATON (Spek, 2009)
;
loop_
    _atom_site_type_symbol
    _atom_site_label
    _atom_site_fract_x
    _atom_site_fract_y
    _atom_site_fract_z
    _atom_site_U_iso_or_equiv
    _atom_site_adp_type
    _atom_site_calc_flag
    _atom_site_refinement_flags
    _atom_site_occupancy
    _atom_site_symmetry_multiplicity
    _atom_site_disorder_assembly
    _atom_site_disorder_group
    Cd Cd1 0.5000 0.746100(17) 0.2500 0.03358(9) Uani d S 1 2 . .
    O O1 0.43935(10) 0.64030(14) 0.1751(3) 0.0472(6) Uani d . 1 1 . .
    O O2 0.42005(10) 0.76163(14) 0.0676(3) 0.0468(6) Uani d . 1 1 . .
    O O3 0.42068(10) 0.98712(14) 0.6880(3) 0.0471(5) Uani d . 1 1 . .
    O O4 0.5000 0.8932(2) 0.2500 0.0481(8) Uani d S 1 2 . .
    H H41 0.5257(14) 0.924(2) 0.272(4) 0.041(10) Uiso d . 1 1 . .
    N N1 0.44028(11) 0.75971(16) 0.4585(3) 0.0392(6) Uani d . 1 1 . .
    N N2 0.41074(13) 0.91347(19) 0.9004(3) 0.0434(7) Uani d . 1 1 . .
    H H2A 0.4139(15) 0.960(2) 0.957(4) 0.053(11) Uiso d . 1 1 . .
    H H2B 0.4105(15) 0.867(2) 0.939(4) 0.050(11) Uiso d . 1 1 . .
    C C1 0.41017(13) 0.68404(18) 0.0888(3) 0.0344(6) Uani d . 1 1 . .
    C C2 0.36190(13) 0.64076(19) 0.0124(3) 0.0387(7) Uani d . 1 1 . .
    C C3 0.30699(16) 0.6685(3) 0.0358(5) 0.0587(10) Uani d . 1 1 . .
    C C4 0.26341(18) 0.6243(4) -0.0346(6) 0.0812(15) Uani d . 1 1 . .
    H H4 0.2264 0.6419 -0.0194 0.097 Uiso calc R 1 1 . .
    C C5 0.2733(2) 0.5561(4) -0.1254(6) 0.0801(15) Uani d . 1 1 . .
    C C6 0.32799(19) 0.5306(3) -0.1478(5) 0.0662(12) Uani d . 1 1 . .
    H H6 0.3351 0.4847 -0.2100 0.079 Uiso calc R 1 1 . .
    C C7 0.37317(16) 0.5717(2) -0.0798(4) 0.0475(8) Uani d . 1 1 . .
    C C8 0.43251(18) 0.5435(3) -0.1127(5) 0.0715(13) Uani d . 1 1 . .
    H H8A 0.4488 0.5186 -0.0259 0.107 Uiso calc R 1 1 . .
    H H8B 0.4546 0.5919 -0.1425 0.107 Uiso calc R 1 1 . .
    H H8C 0.4320 0.5021 -0.1907 0.107 Uiso calc R 1 1 . .
    C C9 0.2941(2) 0.7424(4) 0.1375(7) 0.099(2) Uani d . 1 1 . .
    H H9A 0.3084 0.7301 0.2343 0.149 Uiso calc R 1 1 . .
    H H9B 0.2540 0.7509 0.1424 0.149 Uiso calc R 1 1 . .
    H H9C 0.3118 0.7932 0.1004 0.149 Uiso calc R 1 1 . .
    C C10 0.2234(3) 0.5105(5) -0.1995(8) 0.143(3) Uani d . 1 1 . .
    H H10A 0.2204 0.4535 -0.1614 0.214 Uiso calc R 1 1 . .
    H H10B 0.2295 0.5083 -0.3041 0.214 Uiso calc R 1 1 . .
    H H10C 0.1892 0.5411 -0.1792 0.214 Uiso calc R 1 1 . .
    C C11 0.44160(12) 0.82871(18) 0.5440(3) 0.0361(6) Uani d . 1 1 . .
    H H11 0.4655 0.8732 0.5176 0.043 Uiso calc R 1 1 . .
    C C12 0.40932(12) 0.83775(17) 0.6698(3) 0.0314(6) Uani d . 1 1 . .
    C C13 0.37296(15) 0.7725(2) 0.7083(4) 0.0445(8) Uani d . 1 1 . .
    H H13 0.3509 0.7761 0.7929 0.053 Uiso calc R 1 1 . .
    C C14 0.37015(16) 0.7016(2) 0.6178(4) 0.0529(9) Uani d . 1 1 . .
    H H14 0.3455 0.6572 0.6398 0.064 Uiso calc R 1 1 . .
    C C15 0.40397(16) 0.6973(2) 0.4953(4) 0.0470(8) Uani d . 1 1 . .
    H H15 0.4017 0.6493 0.4353 0.056 Uiso calc R 1 1 . .
    C C16 0.41406(12) 0.91928(18) 0.7553(3) 0.0357(6) Uani d . 1 1 . .
loop_
    _atom_site_aniso_label
    _atom_site_aniso_U_11
    _atom_site_aniso_U_22
    _atom_site_aniso_U_33
    _atom_site_aniso_U_12
    _atom_site_aniso_U_13
    _atom_site_aniso_U_23
    Cd1 0.03990(16) 0.02586(14) 0.03497(16) 0.000 -0.00070(14) 0.000
    O1 0.0606(14) 0.0357(11) 0.0452(13) -0.0048(10) -0.0166(11) 0.0054(10)
    O2 0.0552(14) 0.0349(11) 0.0504(14) -0.0075(10) -0.0097(12) 0.0037(10)
    O3 0.0675(15) 0.0323(11) 0.0413(12) -0.0071(10) -0.0008(12) 0.0041(10)
    O4 0.0467(19) 0.0269(14) 0.071(2) 0.000 -0.0015(19) 0.000
    N1 0.0449(14) 0.0373(13) 0.0356(14) -0.0081(11) 0.0017(11) -0.0062(11)
    N2 0.0645(19) 0.0310(13) 0.0346(14) 0.0058(13) -0.0028(13) -0.0019(12)
    C1 0.0408(15) 0.0326(14) 0.0299(14) -0.0032(12) 0.0014(12) -0.0019(12)
    C2 0.0418(16) 0.0375(15) 0.0369(16) -0.0074(13) -0.0042(13) 0.0058(13)
    C3 0.0457(19) 0.073(3) 0.057(2) -0.0045(18) 0.0016(17) -0.003(2)
    C4 0.042(2) 0.121(4) 0.081(3) -0.018(2) -0.003(2) 0.005(3)
    C5 0.072(3) 0.101(4) 0.067(3) -0.043(3) -0.016(2) 0.001(3)
    C6 0.085(3) 0.056(2) 0.058(2) -0.030(2) -0.011(2) -0.0060(19)
    C7 0.061(2) 0.0349(16) 0.0465(19) -0.0115(15) -0.0078(16) 0.0007(14)
    C8 0.074(3) 0.057(2) 0.083(3) 0.010(2) -0.005(2) -0.032(2)
    C9 0.055(3) 0.130(5) 0.113(5) 0.017(3) 0.009(3) -0.042(4)
    C10 0.103(4) 0.189(7) 0.137(6) -0.085(5) -0.034(4) -0.022(5)
    C11 0.0391(15) 0.0323(14) 0.0368(15) -0.0100(12) 0.0041(13) 0.0004(12)
    C12 0.0359(14) 0.0310(13) 0.0274(13) -0.0027(11) -0.0015(11) 0.0032(11)
    C13 0.0507(19) 0.0490(18) 0.0340(16) -0.0122(15) 0.0065(14) 0.0034(14)
    C14 0.068(2) 0.0449(18) 0.0457(19) -0.0277(17) 0.0084(17) 0.0038(15)
    C15 0.067(2) 0.0339(15) 0.0403(17) -0.0140(15) 0.0006(16) -0.0033(14)
    C16 0.0361(14) 0.0356(14) 0.0353(14) 0.0009(11) -0.0012(13) 0.0013(13)
_geom_special_details
;
 All esds (except the esd in the dihedral angle between two l.s. planes)
 are estimated using the full covariance matrix.  The cell esds are taken
 into account individually in the estimation of esds in distances, angles
 and torsion angles; correlations between esds in cell parameters are only
 used when they are defined by crystal symmetry.  An approximate (isotropic)
 treatment of cell esds is used for estimating esds involving l.s. planes.
;
loop_
    _geom_bond_atom_site_label_1
    _geom_bond_atom_site_label_2
    _geom_bond_site_symmetry_2
    _geom_bond_distance
    _geom_bond_publ_flag
    Cd1 O1 . 2.297(2) ?
    Cd1 O1 3_655 2.297(2) ?
    Cd1 O2 . 2.527(2) ?
    Cd1 O2 3_655 2.527(2) ?
    Cd1 O4 . 2.306(3) ?
    Cd1 N1 . 2.371(3) ?
    Cd1 N1 3_655 2.371(3) ?
    Cd1 C1 . 2.759(3) ?
    Cd1 C1 3_655 2.759(3) ?
    O1 C1 . 1.249(4) ?
    O2 C1 . 1.253(3) ?
    O3 C16 . 1.236(4) ?
    O4 H41 . 0.80(3) ?
    N1 C11 . 1.331(4) ?
    N1 C15 . 1.344(4) ?
    N2 C16 . 1.321(4) ?
    N2 H2A . 0.90(4) ?
    N2 H2B . 0.81(4) ?
    C1 C2 . 1.499(4) ?
    C2 C3 . 1.388(5) ?
    C2 C7 . 1.394(5) ?
    C3 C4 . 1.397(6) ?
    C3 C9 . 1.512(6) ?
    C4 C5 . 1.370(7) ?
    C4 H4 . 0.9300 ?
    C5 C10 . 1.536(6) ?
    C6 C5 . 1.371(7) ?
    C6 H6 . 0.9300 ?
    C7 C6 . 1.392(5) ?
    C7 C8 . 1.503(5) ?
    C8 H8A . 0.9600 ?
    C8 H8B . 0.9600 ?
    C8 H8C . 0.9600 ?
    C11 H11 . 0.9300 ?
    C12 C11 . 1.380(4) ?
    C12 C13 . 1.382(4) ?
    C12 C16 . 1.499(4) ?
    C13 C14 . 1.382(5) ?
    C13 H13 . 0.9300 ?
    C14 H14 . 0.9300 ?
    C15 C14 . 1.371(5) ?
    C15 H15 . 0.9300 ?
    C9 H9A . 0.9600 ?
    C9 H9B . 0.9600 ?
    C9 H9C . 0.9600 ?
    C10 H10A . 0.9600 ?
    C10 H10B . 0.9600 ?
    C10 H10C . 0.9600 ?
loop_
    _geom_contact_atom_site_label_1
    _geom_contact_atom_site_label_2
    _geom_contact_distance
    _geom_contact_site_symmetry_1
    _geom_contact_site_symmetry_2
    _geom_contact_publ_flag
    O1 H8C 2.55 . 7_566 yes
    O2 H2B 2.03(3) . 1_554 yes
    O3 H41 1.92(3) . 5_676 yes
    O3 H2A 2.26(4) . 7_575 yes
    N2 H13 2.75 . . yes
    C6 H14 2.80 . 1_554 yes
    C16 H41 2.85(3) . 5_676 yes
    H8A H8A 2.54 . 5_665 yes
loop_
    _geom_angle_atom_site_label_1
    _geom_angle_atom_site_label_2
    _geom_angle_atom_site_label_3
    _geom_angle_site_symmetry_1
    _geom_angle_site_symmetry_3
    _geom_angle
    _geom_angle_publ_flag
    O1 Cd1 O1 . 3_655 87.57(11) ?
    O1 Cd1 O2 . . 53.63(7) ?
    O1 Cd1 O2 3_655 . 137.06(8) ?
    O1 Cd1 O2 . 3_655 137.06(8) ?
    O1 Cd1 O2 3_655 3_655 53.63(7) ?
    O1 Cd1 O4 . . 136.22(6) ?
    O1 Cd1 O4 3_655 . 136.22(6) ?
    O1 Cd1 N1 . . 85.85(9) ?
    O1 Cd1 N1 3_655 . 101.67(9) ?
    O1 Cd1 N1 . 3_655 101.67(9) ?
    O1 Cd1 N1 3_655 3_655 85.85(9) ?
    O1 Cd1 C1 . . 26.66(8) ?
    O1 Cd1 C1 3_655 . 112.62(9) ?
    O1 Cd1 C1 . 3_655 112.62(9) ?
    O1 Cd1 C1 3_655 3_655 26.66(8) ?
    O2 Cd1 O2 . 3_655 168.94(10) ?
    O2 Cd1 C1 . . 26.97(7) ?
    O2 Cd1 C1 3_655 . 163.57(8) ?
    O2 Cd1 C1 . 3_655 163.57(8) ?
    O2 Cd1 C1 3_655 3_655 26.97(7) ?
    O4 Cd1 O2 . . 84.47(5) ?
    O4 Cd1 O2 . 3_655 84.47(5) ?
    O4 Cd1 N1 . . 84.84(6) ?
    O4 Cd1 N1 . 3_655 84.84(6) ?
    O4 Cd1 C1 . . 110.64(6) ?
    O4 Cd1 C1 . 3_655 110.64(6) ?
    N1 Cd1 O2 . . 93.81(9) ?
    N1 Cd1 O2 3_655 . 85.20(9) ?
    N1 Cd1 O2 . 3_655 85.20(9) ?
    N1 Cd1 O2 3_655 3_655 93.81(9) ?
    N1 Cd1 N1 . 3_655 169.68(12) ?
    N1 Cd1 C1 . . 89.67(9) ?
    N1 Cd1 C1 3_655 . 93.97(9) ?
    N1 Cd1 C1 . 3_655 93.97(9) ?
    N1 Cd1 C1 3_655 3_655 89.67(9) ?
    C1 Cd1 C1 . 3_655 138.71(12) ?
    C1 O1 Cd1 . . 97.78(18) ?
    C1 O2 Cd1 . . 86.90(18) ?
    Cd1 O4 H41 . . 127(2) ?
    C11 N1 Cd1 . . 121.6(2) ?
    C11 N1 C15 . . 117.5(3) ?
    C15 N1 Cd1 . . 120.9(2) ?
    C16 N2 H2A . . 121(2) ?
    C16 N2 H2B . . 120(3) ?
    H2A N2 H2B . . 119(4) ?
    O1 C1 Cd1 . . 55.57(15) ?
    O1 C1 O2 . . 121.7(3) ?
    O1 C1 C2 . . 117.6(3) ?
    O2 C1 Cd1 . . 66.13(17) ?
    O2 C1 C2 . . 120.7(3) ?
    C2 C1 Cd1 . . 173.1(2) ?
    C3 C2 C1 . . 120.2(3) ?
    C3 C2 C7 . . 121.0(3) ?
    C7 C2 C1 . . 118.9(3) ?
    C2 C3 C4 . . 117.9(4) ?
    C2 C3 C9 . . 121.5(4) ?
    C4 C3 C9 . . 120.6(4) ?
    C3 C4 H4 . . 118.8 ?
    C5 C4 C3 . . 122.3(4) ?
    C5 C4 H4 . . 118.8 ?
    C4 C5 C6 . . 118.6(4) ?
    C4 C5 C10 . . 119.7(5) ?
    C6 C5 C10 . . 121.8(5) ?
    C5 C6 C7 . . 121.8(4) ?
    C5 C6 H6 . . 119.1 ?
    C7 C6 H6 . . 119.1 ?
    C2 C7 C8 . . 121.7(3) ?
    C6 C7 C2 . . 118.5(4) ?
    C6 C7 C8 . . 119.7(4) ?
    C7 C8 H8A . . 109.5 ?
    C7 C8 H8B . . 109.5 ?
    C7 C8 H8C . . 109.5 ?
    H8A C8 H8B . . 109.5 ?
    H8A C8 H8C . . 109.5 ?
    H8B C8 H8C . . 109.5 ?
    C3 C9 H9A . . 109.5 ?
    C3 C9 H9B . . 109.5 ?
    C3 C9 H9C . . 109.5 ?
    H9A C9 H9B . . 109.5 ?
    H9A C9 H9C . . 109.5 ?
    H9B C9 H9C . . 109.5 ?
    C5 C10 H10A . . 109.5 ?
    C5 C10 H10B . . 109.5 ?
    C5 C10 H10C . . 109.5 ?
    H10A C10 H10B . . 109.5 ?
    H10A C10 H10C . . 109.5 ?
    H10B C10 H10C . . 109.5 ?
    N1 C11 C12 . . 123.5(3) ?
    N1 C11 H11 . . 118.3 ?
    C12 C11 H11 . . 118.3 ?
    C11 C12 C13 . . 118.6(3) ?
    C11 C12 C16 . . 118.3(3) ?
    C13 C12 C16 . . 123.1(3) ?
    C12 C13 C14 . . 118.3(3) ?
    C12 C13 H13 . . 120.8 ?
    C14 C13 H13 . . 120.8 ?
    C13 C14 H14 . . 120.3 ?
    C15 C14 C13 . . 119.5(3) ?
    C15 C14 H14 . . 120.3 ?
    N1 C15 C14 . . 122.6(3) ?
    N1 C15 H15 . . 118.7 ?
    C14 C15 H15 . . 118.7 ?
    O3 C16 N2 . . 124.0(3) ?
    O3 C16 C12 . . 119.1(3) ?
    N2 C16 C12 . . 116.9(3) ?
loop_
    _geom_torsion_atom_site_label_1
    _geom_torsion_atom_site_label_2
    _geom_torsion_atom_site_label_3
    _geom_torsion_atom_site_label_4
    _geom_torsion_site_symmetry_1
    _geom_torsion_site_symmetry_2
    _geom_torsion_site_symmetry_3
    _geom_torsion_site_symmetry_4
    _geom_torsion
    _geom_torsion_publ_flag
    O1 Cd1 O1 C1 3_655 . . . -160.5(2) ?
    O2 Cd1 O1 C1 . . . . -0.25(18) ?
    O2 Cd1 O1 C1 3_655 . . . 175.96(17) ?
    O4 Cd1 O1 C1 . . . . 19.5(2) ?
    N1 Cd1 O1 C1 . . . . 97.6(2) ?
    N1 Cd1 O1 C1 3_655 . . . -75.3(2) ?
    C1 Cd1 O1 C1 3_655 . . . -169.85(13) ?
    O1 Cd1 O2 C1 . . . . 0.25(17) ?
    O1 Cd1 O2 C1 3_655 . . . 29.9(2) ?
    O2 Cd1 O2 C1 3_655 . . . -166.18(18) ?
    O4 Cd1 O2 C1 . . . . -166.18(18) ?
    N1 Cd1 O2 C1 . . . . -81.75(19) ?
    N1 Cd1 O2 C1 3_655 . . . 108.55(19) ?
    C1 Cd1 O2 C1 3_655 . . . 36.3(5) ?
    O1 Cd1 N1 C11 . . . . -162.7(3) ?
    O1 Cd1 N1 C11 3_655 . . . 110.6(2) ?
    O1 Cd1 N1 C15 . . . . 17.7(3) ?
    O1 Cd1 N1 C15 3_655 . . . -68.9(3) ?
    O2 Cd1 N1 C11 . . . . -109.6(2) ?
    O2 Cd1 N1 C11 3_655 . . . 59.3(2) ?
    O2 Cd1 N1 C15 . . . . 70.8(3) ?
    O2 Cd1 N1 C15 3_655 . . . -120.2(3) ?
    O4 Cd1 N1 C11 . . . . -25.6(2) ?
    O4 Cd1 N1 C15 . . . . 154.9(3) ?
    N1 Cd1 N1 C11 3_655 . . . -25.6(2) ?
    N1 Cd1 N1 C15 3_655 . . . 154.9(3) ?
    C1 Cd1 N1 C11 . . . . -136.3(2) ?
    C1 Cd1 N1 C11 3_655 . . . 84.8(3) ?
    C1 Cd1 N1 C15 . . . . 44.1(3) ?
    C1 Cd1 N1 C15 3_655 . . . -94.7(3) ?
    O1 Cd1 C1 O1 3_655 . . . 21.1(3) ?
    O1 Cd1 C1 O2 . . . . -179.6(3) ?
    O1 Cd1 C1 O2 3_655 . . . -158.40(18) ?
    O2 Cd1 C1 O1 . . . . 179.6(3) ?
    O2 Cd1 C1 O1 3_655 . . . -9.8(4) ?
    O2 Cd1 C1 O2 3_655 . . . 170.68(14) ?
    O4 Cd1 C1 O1 . . . . -165.73(18) ?
    O4 Cd1 C1 O2 . . . . 14.72(19) ?
    N1 Cd1 C1 O1 . . . . -81.4(2) ?
    N1 Cd1 C1 O1 3_655 . . . 108.3(2) ?
    N1 Cd1 C1 O2 . . . . 99.07(19) ?
    N1 Cd1 C1 O2 3_655 . . . -71.26(19) ?
    C1 Cd1 C1 O1 3_655 . . . 14.27(18) ?
    C1 Cd1 C1 O2 3_655 . . . -165.28(19) ?
    Cd1 O1 C1 O2 . . . . 0.5(3) ?
    Cd1 O1 C1 C2 . . . . -178.5(2) ?
    Cd1 O2 C1 O1 . . . . -0.4(3) ?
    Cd1 O2 C1 C2 . . . . 178.6(3) ?
    Cd1 N1 C11 C12 . . . . -177.2(2) ?
    C15 N1 C11 C12 . . . . 2.4(5) ?
    Cd1 N1 C15 C14 . . . . 177.8(3) ?
    C11 N1 C15 C14 . . . . -1.8(5) ?
    O1 C1 C2 C3 . . . . 118.2(4) ?
    O1 C1 C2 C7 . . . . -60.7(4) ?
    O2 C1 C2 C3 . . . . -60.9(4) ?
    O2 C1 C2 C7 . . . . 120.2(3) ?
    C1 C2 C3 C4 . . . . -178.2(4) ?
    C1 C2 C3 C9 . . . . 0.1(6) ?
    C7 C2 C3 C4 . . . . 0.7(6) ?
    C7 C2 C3 C9 . . . . 179.0(4) ?
    C3 C2 C7 C6 . . . . -0.3(5) ?
    C1 C2 C7 C6 . . . . 178.6(3) ?
    C3 C2 C7 C8 . . . . 176.8(4) ?
    C1 C2 C7 C8 . . . . -4.3(5) ?
    C2 C3 C4 C5 . . . . -0.5(7) ?
    C9 C3 C4 C5 . . . . -178.8(5) ?
    C3 C4 C5 C6 . . . . -0.2(8) ?
    C3 C4 C5 C10 . . . . -180.0(5) ?
    C7 C6 C5 C4 . . . . 0.6(7) ?
    C7 C6 C5 C10 . . . . -179.6(5) ?
    C2 C7 C6 C5 . . . . -0.4(6) ?
    C8 C7 C6 C5 . . . . -177.6(4) ?
    C13 C12 C11 N1 . . . . -1.1(5) ?
    C16 C12 C11 N1 . . . . -179.1(3) ?
    C11 C12 C13 C14 . . . . -0.8(5) ?
    C16 C12 C13 C14 . . . . 177.1(3) ?
    C11 C12 C16 O3 . . . . 36.2(4) ?
    C11 C12 C16 N2 . . . . -143.9(3) ?
    C13 C12 C16 O3 . . . . -141.7(3) ?
    C13 C12 C16 N2 . . . . 38.2(4) ?
    C12 C13 C14 C15 . . . . 1.3(6) ?
    N1 C15 C14 C13 . . . . 0.0(6) ?
loop_
    _geom_hbond_atom_site_label_D
    _geom_hbond_atom_site_label_H
    _geom_hbond_atom_site_label_A
    _geom_hbond_site_symmetry_A
    _geom_hbond_distance_DH
    _geom_hbond_distance_HA
    _geom_hbond_distance_DA
    _geom_hbond_angle_DHA
    _geom_hbond_publ_flag
    N2 H2A O3 7_576 0.89(3) 2.26(4) 3.047(4) 147(3) yes
    N2 H2B O2 1_556 0.81(3) 2.03(3) 2.830(4) 168(4) yes
    O4 H41 O3 5_676 0.80(3) 1.92(3) 2.714(3) 170(3) yes
    C8 H8C O1 7_565 0.96 2.55 3.468(5) 161 yes
_iucr_refine_instructions_details
;
TITL s25_orto_0m_a.res in Pbcn
CELL  0.71073  23.6876  15.6711   9.0682   90.000   90.000   90.000
ZERR     4.00   0.0005   0.0004   0.0002    0.000    0.000    0.000
LATT   1
SYMM  1/2 - X, 1/2 - Y, 1/2 + Z
SYMM  - X,   Y, 1/2 - Z
SYMM  1/2 + X, 1/2 - Y, - Z
SFAC  C    H    CD   N    O
UNIT  128  144  4    16   28
MERG   2
OMIT     2   0   0
FMAP   2
PLAN   20
SIZE     0.21   0.28   0.45
ACTA
BOND   $H
CONF
LIST   4
L.S.  10
TEMP    20.00
WGHT    0.017100    5.554900
FVAR       0.37981
CD1   3    0.500000    0.746100    0.250000    10.50000    0.03990    0.02586 =
         0.03497    0.00000   -0.00070    0.00000
O3    5    0.420678    0.987117    0.688007    11.00000    0.06753    0.03231 =
         0.04132    0.00406   -0.00078   -0.00711
O1    5    0.439347    0.640298    0.175118    11.00000    0.06058    0.03571 =
         0.04523    0.00541   -0.01663   -0.00477
O4    5    0.500000    0.893223    0.250000    10.50000    0.04668    0.02691 =
         0.07077    0.00000   -0.00153    0.00000
O2    5    0.420047    0.761633    0.067552    11.00000    0.05522    0.03485 =
         0.05040    0.00371   -0.00967   -0.00748
N2    4    0.410744    0.913469    0.900414    11.00000    0.06450    0.03099 =
         0.03463   -0.00194   -0.00281    0.00578
N1    4    0.440283    0.759712    0.458534    11.00000    0.04490    0.03728 =
         0.03556   -0.00625    0.00168   -0.00814
C12   1    0.409322    0.837750    0.669754    11.00000    0.03592    0.03096 =
         0.02737    0.00316   -0.00150   -0.00268
C1    1    0.410169    0.684036    0.088774    11.00000    0.04079    0.03256 =
         0.02991   -0.00189    0.00143   -0.00320
C11   1    0.441600    0.828708    0.543977    11.00000    0.03914    0.03235 =
         0.03675    0.00037    0.00414   -0.01002
AFIX  43
H11   2    0.465533    0.873199    0.517562    11.00000   -1.20000
AFIX   0
C16   1    0.414058    0.919278    0.755331    11.00000    0.03609    0.03560 =
         0.03533    0.00125   -0.00122    0.00086
C2    1    0.361902    0.640758    0.012427    11.00000    0.04181    0.03746 =
         0.03686    0.00577   -0.00416   -0.00742
C7    1    0.373173    0.571668   -0.079819    11.00000    0.06095    0.03494 =
         0.04649    0.00068   -0.00783   -0.01154
C13   1    0.372959    0.772488    0.708281    11.00000    0.05068    0.04900 =
         0.03396    0.00345    0.00647   -0.01216
AFIX  43
H13   2    0.350935    0.776149    0.792947    11.00000   -1.20000
AFIX   0
C15   1    0.403974    0.697343    0.495320    11.00000    0.06684    0.03394 =
         0.04029   -0.00326    0.00058   -0.01400
AFIX  43
H15   2    0.401701    0.649349    0.435291    11.00000   -1.20000
AFIX   0
C14   1    0.370151    0.701629    0.617782    11.00000    0.06824    0.04492 =
         0.04565    0.00381    0.00836   -0.02769
AFIX  43
H14   2    0.345512    0.657215    0.639795    11.00000   -1.20000
AFIX   0
C3    1    0.306990    0.668487    0.035817    11.00000    0.04571    0.07308 =
         0.05733   -0.00319    0.00159   -0.00451
C6    1    0.327992    0.530628   -0.147790    11.00000    0.08495    0.05616 =
         0.05764   -0.00595   -0.01112   -0.02998
AFIX  43
H6    2    0.335117    0.484707   -0.210029    11.00000   -1.20000
AFIX   0
C8    1    0.432510    0.543523   -0.112693    11.00000    0.07432    0.05679 =
         0.08329   -0.03164   -0.00491    0.01025
AFIX 137
H8A   2    0.448821    0.518567   -0.025906    11.00000   -1.50000
H8B   2    0.454584    0.591919   -0.142486    11.00000   -1.50000
H8C   2    0.432024    0.502105   -0.190683    11.00000   -1.50000
AFIX   0
C4    1    0.263408    0.624350   -0.034639    11.00000    0.04177    0.12123 =
         0.08062    0.00540   -0.00318   -0.01821
AFIX  43
H4    2    0.226368    0.641931   -0.019362    11.00000   -1.20000
AFIX   0
C5    1    0.273305    0.556090   -0.125432    11.00000    0.07230    0.10053 =
         0.06735    0.00078   -0.01627   -0.04321
C9    1    0.294129    0.742427    0.137510    11.00000    0.05515    0.12964 =
         0.11257   -0.04231    0.00894    0.01748
AFIX 137
H9A   2    0.308371    0.730146    0.234323    11.00000   -1.50000
H9B   2    0.254033    0.750894    0.142379    11.00000   -1.50000
H9C   2    0.311815    0.793190    0.100400    11.00000   -1.50000
AFIX   0
C10   1    0.223431    0.510462   -0.199485    11.00000    0.10271    0.18879 =
         0.13659   -0.02155   -0.03436   -0.08468
AFIX 137
H10A  2    0.220413    0.453476   -0.161446    11.00000   -1.50000
H10B  2    0.229501    0.508298   -0.304088    11.00000   -1.50000
H10C  2    0.189199    0.541085   -0.179216    11.00000   -1.50000
AFIX   0
H41   2    0.525687    0.924155    0.272186    11.00000    0.04053
H2A   2    0.413928    0.960153    0.957498    11.00000    0.05284
H2B   2    0.410494    0.866883    0.939047    11.00000    0.04990
HKLF 4
REM  s25_orto_0m_a.res in Pbcn
REM R1 =  0.0472 for   3681 Fo > 4sig(Fo)  and  0.0538 for all   4213 data
REM    215 parameters refined using      0 restraints
END
WGHT      0.0171      5.5549
REM Highest difference peak  0.323,  deepest hole -0.466,  1-sigma level  0.069
Q1    1   0.3820  0.6583  0.0570  11.00000  0.05    0.32
Q2    1   0.4550  0.9742  0.6814  11.00000  0.05    0.28
Q3    1   0.3367  0.6686  0.0086  11.00000  0.05    0.28
Q4    1   0.4107  0.6657  0.1746  11.00000  0.05    0.27
Q5    1   0.4042  0.6750  0.6601  11.00000  0.05    0.25
Q6    1   0.4069  0.5755 -0.0938  11.00000  0.05    0.25
Q7    1   0.4033  0.8820  0.7054  11.00000  0.05    0.25
Q8    1   0.5293  0.7743  0.2467  11.00000  0.05    0.24
Q9    1   0.4115  0.8128  0.0924  11.00000  0.05    0.24
Q10   1   0.5268  0.7624  0.2910  11.00000  0.05    0.24
Q11   1   0.3604  0.5942 -0.0037  11.00000  0.05    0.24
Q12   1   0.3517  0.5678 -0.1366  11.00000  0.05    0.23
Q13   1   0.3329  0.6427  0.0600  11.00000  0.05    0.23
Q14   1   0.4085  0.6048  0.1937  11.00000  0.05    0.22
Q15   1   0.4427  0.7789 -0.0107  11.00000  0.05    0.22
Q16   1   0.4101  0.6399  0.2518  11.00000  0.05    0.22
Q17   1   0.5000  0.7997  0.2500  10.50000  0.05    0.22
Q18   1   0.4117  0.8440  0.5853  11.00000  0.05    0.21
Q19   1   0.4018  0.9613  0.6199  11.00000  0.05    0.21
Q20   1   0.5212  0.8963  0.1600  11.00000  0.05    0.21
;
data_global
_journal_date_recd_electronic     2018-01-18
_journal_date_accepted     2018-01-23
_journal_name_full     'Acta Crystallographica, Section E'
_journal_year     2018
_journal_volume     74
_journal_issue      2
_journal_page_first     246
_journal_page_last     251
_journal_paper_category     GM
_journal_paper_doi     10.1107/S2056989018001494
_journal_coeditor_code     XU5916
_publ_contact_author
;
Dr. Tuncer H\"okelek
Hacettepe University
Department of Physics
06800 Beytepe
Ankara
Turkey
;
_publ_contact_author_email     merzifon@hacettepe.edu.tr
_publ_contact_author_fax     '90(312)2352550'
_publ_contact_author_phone     '90(312)2977242'
_publ_section_title
;\
Crystal structure and Hirshfeld surface analysis of
aquabis(nicotinamide-\k<i>N</i>^1^)bis(2,4,6-trimethylbenzoato-\k^2^<i>O</i>,\
<i>O</i>')cadmium(II)
;
loop_
    _publ_author_name
    _publ_author_address
    'H\"okelek*, Tuncer'
;
Department of Physics
Hacettepe University
06800 Beytepe
Ankara
Turkey
;
    '\"Ozkaya, Safiye'
;
Department of Chemistry
Kafkas University
36100 Kars
Turkey
;
    'Necefo\(glu, Hacali'
;
Department of Chemistry
Kafkas University
36100 Kars
Turkey
International Scientific Research Centre
Baku State University
1148 Baku
Azerbaijan
;
_publ_section_synopsis
;
The Cd^II^ cation, located on a twofold rotation axis, is coordinated by two
2,4,6-trimethylbenzoate anions, two nicotinamide ligands and a water molecule
in a distorted pentagonal--bipyramidal geometry.
;
