# Supplementary material for: Crystal structure and Hirshfeld surface analysis of aqua­bis­(nicotinamide-κN 1)bis­(2,4,6-tri­methyl­benzoato-κ2 O,O′)cadmium(II)
Source: Acta Crystallogr E Crystallogr Commun. 2018 Jan 31;74(Pt 2):246–51. doi: 10.1107/S2056989018001494 (PMC5956347; doi:10.1107/S2056989018001494)
Supplement: Supplementary file 2 [file e-74-00246-Isup2.hkl]

#
# h,k,l, Fc-squared, Fo-squared, sigma(Fo-squared) and status flag
#
data_I
_shelx_title ' s25_orto_0m_a.res in Pbcn'
_shelx_refln_list_code          4
_shelx_F_calc_maximum      266.08
_exptl_crystal_F_000      1440.00
_reflns_d_resolution_high  0.7472
 
loop_
 _symmetry_equiv_pos_as_xyz
 'x, y, z'
 '-x+1/2, -y+1/2, z+1/2'
 '-x, y, -z+1/2'
 'x+1/2, -y+1/2, -z'
 '-x, -y, -z'
 'x-1/2, y-1/2, -z-1/2'
 'x, -y, z-1/2'
 '-x-1/2, y-1/2, z'
 
_cell_length_a    23.6876
_cell_length_b    15.6711
_cell_length_c     9.0682
_cell_angle_alpha  90.000
_cell_angle_beta   90.000
_cell_angle_gamma  90.000
 
_shelx_F_squared_multiplier     1.000
 
loop_
 _refln_index_h
 _refln_index_k
 _refln_index_l
 _refln_F_squared_calc
 _refln_F_squared_meas
 _refln_F_squared_sigma
 _refln_observed_status
   4   0   0      306.10      268.15      4.04 o
   6   0   0    37958.71    38424.24    262.08 o
   8   0   0      381.07      358.00      4.85 o
  10   0   0    29002.22    28810.04    175.84 o
  12   0   0    36087.23    36659.84    234.18 o
  14   0   0    41327.73    41723.22    334.06 o
  16   0   0    11976.06    12139.44     98.74 o
  18   0   0     1588.22     1616.31     17.83 o
  20   0   0     2323.54     2342.95     29.23 o
  22   0   0     7981.83     8028.47     83.64 o
  24   0   0     3011.22     2752.34     44.13 o
  26   0   0      403.70      350.62     25.27 o
  28   0   0        6.11       17.69     21.49 o
  30   0   0      846.86     1102.10    101.21 o
   1   1   0       34.46        2.13      1.55 o
   3   1   0    14543.29    14660.10    113.88 o
   5   1   0     4215.00     4394.63     19.72 o
   7   1   0     5684.24     6255.22     27.09 o
   9   1   0     2502.48     2726.18     13.33 o
  11   1   0     9380.09    10175.83     47.72 o
  13   1   0     1655.10     1661.10     11.60 o
  15   1   0      208.64      237.48      4.39 o
  17   1   0     2536.52     2351.48     17.69 o
  19   1   0        4.74       -1.86      2.51 o
  21   1   0        3.67       14.76      3.49 o
  23   1   0      325.68      309.17      9.16 o
  25   1   0       77.85       60.13      6.81 o
  27   1   0        6.54       -5.87      5.94 o
  29   1   0       87.00       56.36     18.55 o
  31   1   0       20.60       46.66     14.48 o
   0   2   0    63623.85    51777.07   1853.38 o
   2   2   0    55696.11    48162.67    597.97 o
   4   2   0     4747.78     4972.30     36.54 o
   6   2   0    20038.43    19985.58    108.04 o
   8   2   0    16279.56    16726.28     80.53 o
  10   2   0    18417.76    19210.34     90.24 o
  12   2   0     3680.45     3693.44     20.04 o
  14   2   0    10734.97    10678.82     52.15 o
  16   2   0    12753.17    12523.93     63.11 o
  18   2   0     2990.50     2976.23     22.03 o
  20   2   0     7926.63     7525.43     50.48 o
  22   2   0     2226.90     2131.87     21.20 o
  24   2   0     1601.62     1593.35     22.70 o
  26   2   0      343.53      339.06     17.05 o
  28   2   0      345.22      473.49     22.25 o
  30   2   0      681.48      757.65     32.35 o
   1   3   0     3699.82     4034.81     19.34 o
   3   3   0     4705.77     4762.42     20.25 o
   5   3   0      430.64      384.94      3.32 o
   7   3   0     1587.00     1778.82     10.70 o
   9   3   0     3473.93     3502.74     18.42 o
  11   3   0        1.22       -1.44      1.47 o
  13   3   0      273.60      183.50      4.69 o
  15   3   0      236.83      252.35      4.84 o
  17   3   0      328.53      342.50      5.43 o
  19   3   0      411.45      398.14      8.52 o
  21   3   0      474.80      493.91     10.38 o
  23   3   0        5.71        2.47      3.93 o
  25   3   0       42.99       51.76      7.89 o
  27   3   0        6.45       -8.64      9.91 o
  29   3   0       14.88       19.64     10.41 o
  31   3   0        0.64       -2.32     15.25 o
   0   4   0    55283.84    49347.29    770.41 o
   2   4   0    13905.55    14842.10     77.37 o
   4   4   0    14141.24    14470.98     60.15 o
   6   4   0    11588.15    11362.47     52.25 o
   8   4   0     3419.94     3103.26     19.43 o
  10   4   0    15969.62    16162.38     75.08 o
  12   4   0     9568.81     9454.93     47.11 o
  14   4   0    14057.42    13639.88     64.07 o
  16   4   0     5333.32     5383.67     31.72 o
  18   4   0     4964.49     4880.64     33.38 o
  20   4   0      708.32      669.73     11.92 o
  22   4   0      700.40      733.92     14.43 o
  24   4   0     2689.04     2462.64     29.65 o
  26   4   0     1284.21     1292.09     26.29 o
  28   4   0     1021.73     1071.34     30.28 o
  30   4   0      303.53      390.81     28.77 o
   1   5   0     2645.10     2196.99     11.28 o
   3   5   0       54.21       54.15      1.38 o
   5   5   0      209.90      217.01      2.61 o
   7   5   0     2991.19     3163.59     17.04 o
   9   5   0     2454.34     2523.07     15.97 o
  11   5   0    12037.21    13107.80     64.18 o
  13   5   0        7.88        3.18      2.32 o
  15   5   0      109.08      120.70      4.14 o
  17   5   0      726.96      705.58      9.00 o
  19   5   0      558.24      567.95     10.38 o
  21   5   0      379.95      333.93      8.87 o
  23   5   0      442.20      409.73     13.76 o
  25   5   0       62.09       70.10      8.20 o
  27   5   0       10.44       30.94      9.16 o
  29   5   0        2.13       -9.69      9.69 o
   0   6   0    18575.03    19041.28    110.77 o
   2   6   0    25003.04    26389.76    114.52 o
   4   6   0    21499.34    21832.04     94.47 o
   6   6   0    16641.71    16808.43     72.63 o
   8   6   0    26083.96    27148.28    121.10 o
  10   6   0    14456.46    13707.01     64.04 o
  12   6   0     6964.02     6811.96     36.70 o
  14   6   0     9431.15     9381.39     52.56 o
  16   6   0     6608.62     6547.42     37.75 o
  18   6   0     3749.17     3509.38     28.25 o
  20   6   0     1616.70     1599.63     18.11 o
  22   6   0     1703.88     1721.94     20.56 o
  24   6   0     2818.83     2715.85     33.57 o
  26   6   0     1421.30     1454.61     43.83 o
  28   6   0      709.60      819.70     28.62 o
  30   6   0      400.20      446.23     23.59 o
   1   7   0      161.62      181.11      2.72 o
   3   7   0      201.65      248.52      3.19 o
   5   7   0      760.74      740.96      6.08 o
   7   7   0      430.69      445.32      4.53 o
   9   7   0     5553.16     5884.19     29.17 o
  11   7   0      152.90      154.74      3.45 o
  13   7   0       43.33       48.26      2.97 o
  15   7   0       47.55       39.89      3.18 o
  17   7   0      139.69       93.11      4.92 o
  19   7   0      144.01      138.21      7.35 o
  21   7   0        3.77       13.22      4.59 o
  23   7   0      150.69      134.58      7.87 o
  25   7   0       12.92        6.83      8.10 o
  27   7   0       58.26       69.68     15.32 o
  29   7   0        7.72       21.36     10.71 o
   0   8   0    22349.77    21964.97    154.82 o
   2   8   0    18114.88    18886.04     88.14 o
   4   8   0    25985.72    26179.82    111.56 o
   6   8   0    11081.91    11392.51     52.79 o
   8   8   0     5699.00     5821.67     31.65 o
  10   8   0     2530.58     2380.25     14.57 o
  12   8   0     8342.50     8169.87     43.27 o
  14   8   0    11489.80    11093.83     61.18 o
  16   8   0     7129.27     7071.44     48.09 o
  18   8   0     4370.80     4356.35     37.77 o
  20   8   0     2007.46     1852.41     23.55 o
  22   8   0      662.78      679.39     16.20 o
  24   8   0      940.25      980.78     22.36 o
  26   8   0     1132.76     1117.45     34.15 o
  28   8   0     1198.58     1254.49     33.90 o
   1   9   0     1740.47     2080.81     12.59 o
   3   9   0     1361.36     1409.20      9.72 o
   5   9   0     1088.17     1070.39      8.13 o
   7   9   0     1464.23     1431.43     10.67 o
   9   9   0       28.89       38.51      2.43 o
  11   9   0        1.50       -0.33      1.73 o
  13   9   0        3.01       -1.79      2.33 o
  15   9   0       88.26       77.89      4.60 o
  17   9   0       17.35       13.26      5.40 o
  19   9   0      854.58      849.09     13.25 o
  21   9   0      211.59      200.98      8.43 o
  23   9   0        4.58        6.75      4.67 o
  25   9   0        6.13       -7.70      7.70 o
  27   9   0       18.68       15.56     14.01 o
   0  10   0    17811.13    18307.06    113.64 o
   2  10   0     8644.94     8687.62     42.74 o
   4  10   0    10932.57    10580.34     51.52 o
   6  10   0     6176.99     6162.43     33.78 o
   8  10   0      990.39     1046.31      9.06 o
  10  10   0     1413.34     1466.02     11.30 o
  12  10   0     2305.10     2174.31     18.36 o
  14  10   0     6315.06     6203.80     43.39 o
  16  10   0     6651.82     6346.15     45.44 o
  18  10   0     3237.96     3194.59     30.83 o
  20  10   0     1430.53     1391.87     19.95 o
  22  10   0      413.66      437.28     13.83 o
  24  10   0      282.09      293.11     15.32 o
  26  10   0      400.92      428.39     33.06 o
   1  11   0     3284.52     2950.67     17.59 o
   3  11   0     1320.17     1229.09      9.40 o
   5  11   0      755.78      736.77      7.36 o
   7  11   0       35.06       29.87      2.28 o
   9  11   0       15.75       37.24      2.65 o
  11  11   0      130.25      138.35      4.71 o
  13  11   0     1811.59     1767.54     17.00 o
  15  11   0      369.56      408.84      9.75 o
  17  11   0      450.51      418.86     13.07 o
  19  11   0      248.26      228.49     13.29 o
  21  11   0      248.10      247.37     10.74 o
  23  11   0       71.67       93.54     10.46 o
  25  11   0        4.75       -7.11      7.11 o
   0  12   0    16160.56    15762.70    109.42 o
   2  12   0    11946.47    11877.45     62.48 o
   4  12   0     3647.75     3606.75     22.22 o
   6  12   0      626.98      687.73      7.82 o
   8  12   0     1195.78     1213.28     11.42 o
  10  12   0     7388.71     6941.60     44.44 o
  12  12   0     7166.09     7123.25     55.49 o
  14  12   0     3811.73     3559.13     32.46 o
  16  12   0     1352.75     1412.30     25.18 o
  18  12   0      597.52      627.56     16.83 o
  20  12   0     1573.76     1549.51     29.80 o
  22  12   0     1196.78     1143.94     36.74 o
  24  12   0     1083.13     1189.29     29.06 o
   1  13   0     1013.00      964.28     10.17 o
   3  13   0     1150.11     1087.84     10.73 o
   5  13   0     6825.18     6412.97     40.72 o
   7  13   0     5625.21     5246.32     41.64 o
   9  13   0      300.00      279.72      8.22 o
  11  13   0      288.58      262.00      8.58 o
  13  13   0       28.40       45.05      5.65 o
  15  13   0      873.96      819.12     16.10 o
  17  13   0      814.91      823.12     19.92 o
  19  13   0      772.52      816.58     17.22 o
  21  13   0      111.08       96.51     11.61 o
  23  13   0       20.35       10.55      8.91 o
   0  14   0     4058.65     4149.08     44.07 o
   2  14   0     5339.51     5232.70     35.72 o
   4  14   0     7866.91     7449.09     51.10 o
   6  14   0     3955.13     3757.78     31.25 o
   8  14   0      865.48      975.18     15.56 o
  10  14   0     4687.76     4631.82     45.33 o
  12  14   0     4041.57     3920.05     38.21 o
  14  14   0     1565.32     1645.87     24.07 o
  16  14   0     1583.52     1539.89     32.85 o
  18  14   0     2392.61     2450.76     40.59 o
  20  14   0     1428.18     1397.12     33.87 o
  22  14   0      457.11      494.96     20.76 o
   1  15   0      884.68      830.96     12.13 o
   3  15   0      438.85      411.25      8.40 o
   5  15   0     3691.89     3333.43     35.27 o
   7  15   0      610.55      609.11     13.62 o
   9  15   0       91.56      111.28      8.57 o
  11  15   0      847.68      827.44     16.03 o
  13  15   0       79.95      128.94     10.22 o
  15  15   0        3.07        2.87      6.80 o
  17  15   0       13.15       24.26      9.89 o
  19  15   0      145.33      167.60     13.56 o
  21  15   0        9.64       15.22     16.01 o
   0  16   0     2974.46     2850.82     40.75 o
   2  16   0     3038.50     2920.56     27.20 o
   4  16   0     2809.95     2756.84     27.32 o
   6  16   0     1226.35     1286.76     19.19 o
   8  16   0     2169.27     2131.78     26.83 o
  10  16   0     1540.39     1614.75     24.33 o
  12  16   0     1003.66     1045.56     23.95 o
  14  16   0     1176.73     1159.83     28.98 o
  16  16   0     1239.97     1173.95     29.12 o
  18  16   0     1004.90     1020.27     27.02 o
  20  16   0      539.11      573.10     21.70 o
   1  17   0        6.93        2.25      4.13 o
   3  17   0      413.85      401.58     11.58 o
   5  17   0      623.69      605.13     13.23 o
   7  17   0      233.36      243.39     11.47 o
   9  17   0     1126.20     1085.64     21.77 o
  11  17   0      895.42      859.63     20.62 o
  13  17   0      144.80      188.50     14.50 o
  15  17   0        9.86        7.20     11.45 o
  17  17   0        1.33       -8.26      8.26 o
   0  18   0     3593.44     3537.31     54.19 o
   2  18   0     2064.96     2033.55     46.16 o
   4  18   0      457.78      517.26     15.35 o
   6  18   0      628.49      612.83     26.49 o
   8  18   0      945.16      950.33     27.52 o
  10  18   0      974.08     1021.90     32.56 o
  12  18   0     1228.19     1285.77     35.50 o
  14  18   0      830.07      816.03     25.22 o
  16  18   0      452.76      416.76     18.42 o
   1  19   0      291.60      280.43     21.13 o
   3  19   0      252.51      272.47     17.30 o
   5  19   0      511.16      565.30     25.90 o
   7  19   0      799.96      809.21     27.46 o
   9  19   0      487.80      503.30     22.08 o
  11  19   0      318.07      322.02     18.11 o
  13  19   0      156.63      213.01     17.95 o
   0  20   0      842.63      905.50     45.14 o
   2  20   0     1100.39     1153.00     33.39 o
   4  20   0     1167.76     1292.37     31.12 o
   6  20   0      957.20     1072.51     31.18 o
   8  20   0      983.72     1053.48     33.13 o
   1   1   1    26245.88    26097.09    268.54 o
   2   1   1     3665.86     4193.64     15.23 o
   3   1   1    59500.89    52162.86    383.19 o
   4   1   1     6788.48     7298.23     24.80 o
   5   1   1    70799.42    62741.45    329.50 o
   6   1   1     1102.09     1147.95      4.60 o
   7   1   1     6752.05     6757.06     24.17 o
   8   1   1     4155.74     4234.63     14.58 o
   9   1   1    10143.73    10054.17     32.70 o
  10   1   1      242.57      151.58      2.58 o
  11   1   1    20642.97    20455.21     63.24 o
  12   1   1       60.90       54.42      1.81 o
  13   1   1    11960.69    12122.73     41.78 o
  14   1   1      964.23      908.63      7.26 o
  15   1   1    12743.24    12396.70     44.75 o
  16   1   1     1314.56     1260.93      7.79 o
  17   1   1     6484.69     6557.39     27.43 o
  18   1   1       20.48       52.65      2.41 o
  19   1   1     8253.41     8000.24     37.17 o
  20   1   1     1029.78     1025.45     10.25 o
  21   1   1     2860.37     2773.21     20.56 o
  22   1   1       75.17       85.07      4.93 o
  23   1   1     1026.70     1014.67     12.10 o
  24   1   1      162.79      184.01      6.04 o
  25   1   1     1311.51     1409.80     16.07 o
  26   1   1       53.41       94.12      6.95 o
  27   1   1     1464.92     1540.53     24.35 o
  28   1   1       43.55       82.80      8.58 o
  29   1   1     1024.36     1010.15     21.32 o
  30   1   1       68.08       66.13      8.31 o
  31   1   1      345.79      406.35     16.12 o
   0   2   1     6958.97     7593.31     51.19 o
   1   2   1    23079.25    23592.31    229.63 o
   2   2   1     7491.65     7834.77     28.04 o
   3   2   1       13.70        1.07      0.68 o
   4   2   1     7089.24     7016.77     23.41 o
   5   2   1     4034.89     4118.67     14.65 o
   6   2   1    15352.42    16834.29     53.60 o
   7   2   1     1067.77     1092.01      4.91 o
   8   2   1     6504.17     6779.39     22.77 o
   9   2   1     1129.21     1348.95      6.30 o
  10   2   1      496.95      497.15      3.48 o
  11   2   1      939.33      911.80      5.21 o
  12   2   1     1257.88     1338.42      6.68 o
  13   2   1     2693.90     2729.95     11.88 o
  14   2   1       43.30       43.63      1.65 o
  15   2   1      556.68      522.61      4.34 o
  16   2   1      320.74      355.50      3.86 o
  17   2   1      488.27      466.10      4.99 o
  18   2   1      425.33      419.79      4.89 o
  19   2   1       43.29       49.44      3.08 o
  20   2   1      134.66      139.15      3.98 o
  21   2   1        3.44        5.01      2.91 o
  22   2   1       87.84       88.08      4.18 o
  23   2   1      230.94      209.53      6.62 o
  24   2   1       12.64       11.02      3.62 o
  25   2   1        5.61        5.74      3.89 o
  26   2   1       75.57       74.46      6.55 o
  27   2   1        0.51       -1.51      5.56 o
  28   2   1      103.66      117.28      9.30 o
  29   2   1      105.00      137.45     15.50 o
  30   2   1       23.62       35.38      8.72 o
  31   2   1        0.02        9.61      7.60 o
   1   3   1    55629.40    50462.97    510.06 o
   2   3   1    17663.83    18163.06     92.51 o
   3   3   1    14180.23    14660.02     59.51 o
   4   3   1     2859.67     2698.70      9.83 o
   5   3   1    10196.61    10366.67     33.84 o
   6   3   1      582.44      657.94      3.44 o
   7   3   1       18.34       27.50      1.16 o
   8   3   1       40.63       64.47      1.44 o
   9   3   1    14555.98    14804.11     47.29 o
  10   3   1     1247.52     1493.78      7.39 o
  11   3   1    25548.79    25323.29     81.56 o
  12   3   1     2125.05     2229.56     10.26 o
  13   3   1    17513.51    18025.98     62.13 o
  14   3   1      367.89      395.58      6.00 o
  15   3   1     3814.86     3574.00     15.36 o
  16   3   1      777.93      725.54      5.75 o
  17   3   1     1978.45     1963.71     10.98 o
  18   3   1      612.35      551.72      6.07 o
  19   3   1     2164.71     2113.91     13.31 o
  20   3   1       15.33       29.20      3.01 o
  21   3   1     2910.12     2828.43     20.03 o
  22   3   1      231.75      247.40      6.07 o
  23   3   1     2353.30     2253.56     18.98 o
  24   3   1      158.33      168.99      5.97 o
  25   3   1     1760.34     1737.83     17.07 o
  26   3   1        0.05       11.41      4.39 o
  27   3   1      670.02      695.72     14.67 o
  28   3   1      114.24      122.60      9.46 o
  29   3   1      376.04      404.35     15.90 o
  30   3   1       53.18       47.45      8.28 o
  31   3   1      215.80      305.46     15.82 o
   0   4   1    14377.23    15151.19     90.08 o
   1   4   1      243.95      293.54      1.85 o
   2   4   1        4.14       -0.53      0.53 o
   3   4   1      337.33      304.62      1.90 o
   4   4   1     1780.44     1819.08      6.87 o
   5   4   1     1989.68     1905.41      7.70 o
   6   4   1      965.85      960.92      4.67 o
   7   4   1      972.19     1127.76      5.31 o
   8   4   1       37.57       12.27      1.02 o
   9   4   1     1929.28     2073.71      8.91 o
  10   4   1       63.52       77.43      2.00 o
  11   4   1      192.87      192.15      2.45 o
  12   4   1      101.24      118.62      2.15 o
  13   4   1       14.06       10.87      1.43 o
  14   4   1      220.09      217.72      2.99 o
  15   4   1        5.19        3.59      1.37 o
  16   4   1      381.11      399.38      4.39 o
  17   4   1        4.64       -0.35      1.70 o
  18   4   1      750.52      681.81      6.42 o
  19   4   1      502.77      467.10      6.33 o
  20   4   1       47.11       60.41      3.19 o
  21   4   1      168.24      178.90      5.16 o
  22   4   1       58.58       62.38      4.08 o
  23   4   1      130.07      114.96      4.73 o
  24   4   1        2.91       -3.54      3.54 o
  25   4   1       18.62       32.00      4.82 o
  26   4   1        9.06        1.96      5.37 o
  27   4   1        0.26       12.20      6.12 o
  28   4   1        1.67       -5.46      5.46 o
  29   4   1       22.47       35.90      7.77 o
  30   4   1       45.15       50.41      7.51 o
   1   5   1     5248.66     5235.52     16.89 o
   2   5   1     1523.05     1589.18      6.32 o
   3   5   1    24799.34    25008.88    102.76 o
   4   5   1     1137.67     1176.04      4.96 o
   5   5   1    31641.28    32423.69    134.00 o
   6   5   1       66.55       90.55      1.52 o
   7   5   1    17643.15    17885.21     66.25 o
   8   5   1     2645.67     3034.71     11.77 o
   9   5   1    18432.97    18556.90     61.83 o
  10   5   1      375.66      383.62      3.39 o
  11   5   1    13780.65    14143.11     48.67 o
  12   5   1      114.13      114.33      2.20 o
  13   5   1     5941.97     5964.22     22.63 o
  14   5   1      966.17     1031.70      6.16 o
  15   5   1     4229.90     4076.23     18.79 o
  16   5   1       19.79       14.08      1.81 o
  17   5   1     1990.22     1985.88     12.32 o
  18   5   1        5.13       -2.18      2.18 o
  19   5   1     5377.46     5066.83     29.50 o
  20   5   1       45.00       59.81      3.88 o
  21   5   1     2986.47     2859.33     21.81 o
  22   5   1      505.49      445.39      7.65 o
  23   5   1     1473.34     1479.11     14.12 o
  24   5   1        1.30        4.61      3.29 o
  25   5   1     1225.64     1261.72     14.94 o
  26   5   1       15.08       23.27      6.09 o
  27   5   1      714.71      791.64     20.22 o
  28   5   1       26.52       36.36      8.06 o
  29   5   1      651.50      730.05     17.41 o
  30   5   1        1.93        8.15      7.22 o
   0   6   1      597.78      747.83      5.17 o
   1   6   1      241.36      270.97      2.07 o
   2   6   1      705.12      693.07      3.59 o
   3   6   1       21.21       30.42      0.96 o
   4   6   1      958.13     1087.12      4.79 o
   5   6   1      167.90      173.53      1.89 o
   6   6   1     1401.61     1469.48      6.93 o
   7   6   1     1019.84     1125.29      5.73 o
   8   6   1     3918.73     4239.11     16.87 o
   9   6   1     1177.04     1313.66      6.85 o
  10   6   1     1757.48     1611.34      7.95 o
  11   6   1        3.13       11.94      1.33 o
  12   6   1      846.31      764.00      5.26 o
  13   6   1       16.37       25.46      1.74 o
  14   6   1      105.11      110.52      2.67 o
  15   6   1        3.75        5.45      1.60 o
  16   6   1       38.81       35.60      2.30 o
  17   6   1       63.15       56.77      2.84 o
  18   6   1       12.96       -0.48      2.56 o
  19   6   1      267.61      265.21      5.76 o
  20   6   1      264.44      257.85      5.92 o
  21   6   1       18.35       16.23      3.33 o
  22   6   1      114.56      128.07      5.17 o
  23   6   1       44.57       69.98      4.05 o
  24   6   1      225.98      250.58      6.93 o
  25   6   1        0.05       12.24      4.96 o
  26   6   1      119.36      109.71      8.01 o
  27   6   1        1.03       20.64      7.49 o
  28   6   1        9.13       18.05      6.48 o
  29   6   1        1.84       15.12      6.47 o
  30   6   1        8.54        3.06      6.52 o
   1   7   1    35653.67    36470.90    179.44 o
   2   7   1      697.30      756.70      5.19 o
   3   7   1    20046.75    20359.10     66.95 o
   4   7   1     1550.38     1805.78      7.39 o
   5   7   1    18101.51    18852.97     58.90 o
   6   7   1      550.77      548.63      3.72 o
   7   7   1     7842.39     7688.37     27.49 o
   8   7   1     1306.41     1366.69      6.68 o
   9   7   1     7454.11     7214.36     26.12 o
  10   7   1        6.71       16.91      1.51 o
  11   7   1    11281.63    11381.62     41.91 o
  12   7   1       30.77       56.95      2.11 o
  13   7   1    11189.37    11175.50     43.73 o
  14   7   1      377.66      404.78      5.08 o
  15   7   1     8246.85     7832.82     33.37 o
  16   7   1       99.69      105.25      3.44 o
  17   7   1     5992.82     5915.33     28.29 o
  18   7   1       23.17       27.96      2.83 o
  19   7   1     3592.26     3585.32     22.64 o
  20   7   1       63.96       70.92      3.89 o
  21   7   1     1733.13     1715.39     14.92 o
  22   7   1       21.97       13.97      3.67 o
  23   7   1     1513.15     1493.02     15.59 o
  24   7   1        0.91       12.19      3.80 o
  25   7   1     1088.91     1042.20     15.89 o
  26   7   1       48.40       50.71      6.79 o
  27   7   1      799.47      817.76     19.70 o
  28   7   1        6.77       21.76      7.32 o
  29   7   1      680.77      753.89     22.09 o
   0   8   1        5.72       -1.23      1.43 o
   1   8   1     4859.88     5206.05     18.48 o
   2   8   1      804.80      937.24      4.99 o
   3   8   1     4910.84     5158.05     19.16 o
   4   8   1       68.93       83.15      1.65 o
   5   8   1      433.12      408.18      3.21 o
   6   8   1     1621.29     1540.82      7.53 o
   7   8   1       26.11       49.98      1.53 o
   8   8   1      677.15      694.86      4.64 o
   9   8   1     2233.21     2218.79      9.99 o
  10   8   1      578.65      599.48      4.44 o
  11   8   1      380.71      349.49      3.90 o
  12   8   1        5.23        6.68      1.65 o
  13   8   1       45.29       72.81      2.39 o
  14   8   1        6.87        4.99      1.90 o
  15   8   1      259.46      265.89      4.64 o
  16   8   1       19.36       10.68      2.46 o
  17   8   1      104.11      110.51      4.08 o
  18   8   1      147.53      150.59      5.08 o
  19   8   1      152.57      143.77      5.28 o
  20   8   1        0.92       -2.92      2.92 o
  21   8   1       25.23       24.00      3.86 o
  22   8   1       34.42       48.27      4.87 o
  23   8   1       62.17       81.81      5.70 o
  24   8   1      162.47      174.17      7.88 o
  25   8   1       15.64       15.90      5.47 o
  26   8   1       15.33        6.27      5.58 o
  27   8   1        3.44        5.88      5.82 o
  28   8   1       25.50       38.16      7.01 o
  29   8   1        2.57       19.89      5.65 o
   1   9   1    18819.44    19151.64     66.04 o
   2   9   1      573.40      599.21      6.31 o
   3   9   1    10885.15    11011.56     41.08 o
   4   9   1      118.78      183.02      2.45 o
   5   9   1     6175.27     6058.83     22.96 o
   6   9   1        0.93        6.36      1.18 o
   7   9   1     4750.01     4763.92     19.11 o
   8   9   1       59.16       57.55      1.78 o
   9   9   1     7337.61     7089.28     27.17 o
  10   9   1        1.48       12.02      1.41 o
  11   9   1     3849.10     3903.10     18.39 o
  12   9   1      224.58      239.12      4.27 o
  13   9   1     5009.12     4941.48     22.42 o
  14   9   1       21.08       40.52      2.75 o
  15   9   1     6249.91     5975.55     29.93 o
  16   9   1       20.02       22.72      2.93 o
  17   9   1     2780.61     2698.63     18.14 o
  18   9   1       42.03       40.45      3.51 o
  19   9   1     2236.22     2185.49     17.29 o
  20   9   1        1.37        5.82      3.18 o
  21   9   1     1849.96     1832.34     17.30 o
  22   9   1        0.27       -0.23      3.87 o
  23   9   1     1341.92     1318.41     17.67 o
  24   9   1        0.57        4.36      4.84 o
  25   9   1      729.17      733.70     15.23 o
  26   9   1       14.06       29.52      5.77 o
  27   9   1      358.27      400.52     12.09 o
  28   9   1        9.81       17.79      6.18 o
   0  10   1       71.46       58.07      2.36 o
   1  10   1        0.06       -0.39      1.00 o
   2  10   1      278.99      248.73      2.75 o
   3  10   1       38.62       63.71      1.78 o
   4  10   1      565.36      527.91      4.36 o
   5  10   1       30.99       31.25      1.47 o
   6  10   1     1177.39     1223.44      6.98 o
   7  10   1       32.35       43.47      1.74 o
   8  10   1     1577.03     1512.24      7.94 o
   9  10   1      114.72      113.60      2.41 o
  10  10   1       57.56       55.21      2.29 o
  11  10   1      115.72      120.19      3.03 o
  12  10   1      354.62      337.07      4.60 o
  13  10   1        8.45        1.04      2.06 o
  14  10   1      266.79      251.65      4.74 o
  15  10   1        2.57        9.97      2.44 o
  16  10   1     1396.00     1289.63     11.00 o
  17  10   1       14.63       33.60      3.37 o
  18  10   1      351.65      301.96      6.74 o
  19  10   1       81.58       92.11      4.65 o
  20  10   1        4.23       11.18      3.37 o
  21  10   1        0.65        0.06      3.18 o
  22  10   1       14.21       -3.39      3.39 o
  23  10   1       11.26        3.60      3.87 o
  24  10   1        8.37       11.37      5.04 o
  25  10   1        1.80       -1.03      5.03 o
  26  10   1       78.57       70.22      8.30 o
  27  10   1       41.71       57.04      6.37 o
   1  11   1     7738.71     7787.29     29.54 o
   2  11   1      872.70      935.07      5.75 o
   3  11   1     5667.14     5598.02     22.70 o
   4  11   1       29.52       43.80      2.03 o
   5  11   1     6872.94     6639.73     26.52 o
   6  11   1      560.48      595.95      4.99 o
   7  11   1     4955.75     4838.28     21.70 o
   8  11   1      297.76      298.91      3.94 o
   9  11   1     2103.12     2086.50     11.76 o
  10  11   1      141.23      152.15      3.53 o
  11  11   1     3106.11     3099.73     17.22 o
  12  11   1      101.27      107.05      3.50 o
  13  11   1     3231.49     3183.66     20.42 o
  14  11   1        1.54       26.29      3.04 o
  15  11   1     4094.08     3902.12     23.33 o
  16  11   1      387.29      394.94      7.32 o
  17  11   1     2479.95     2494.60     19.42 o
  18  11   1        3.75       12.62      3.03 o
  19  11   1     1212.80     1246.07     13.01 o
  20  11   1      191.10      172.77      6.44 o
  21  11   1      626.08      642.26     10.62 o
  22  11   1       81.69       68.87      5.37 o
  23  11   1      476.50      514.27     11.95 o
  24  11   1        9.79        8.02      5.84 o
  25  11   1      621.96      634.26     15.25 o
  26  11   1        2.38        3.92      5.75 o
   0  12   1     1191.95     1073.92      9.97 o
   1  12   1      176.62      184.18      3.13 o
   2  12   1      664.76      639.12      5.29 o
   3  12   1       35.49       46.72      2.09 o
   4  12   1      785.92      791.85      6.40 o
   5  12   1      104.15      113.04      2.72 o
   6  12   1     2334.31     2235.23     12.68 o
   7  12   1       82.44       79.11      3.07 o
   8  12   1     1123.47     1117.30      9.11 o
   9  12   1      655.37      612.32      6.64 o
  10  12   1      302.03      275.86      5.52 o
  11  12   1       65.99       70.14      3.79 o
  12  12   1       38.91       49.60      3.62 o
  13  12   1      435.23      394.72      6.62 o
  14  12   1      361.40      352.66      6.71 o
  15  12   1      172.27      181.60      5.48 o
  16  12   1      674.58      633.33      8.39 o
  17  12   1       25.89       30.98      3.59 o
  18  12   1      639.40      624.20      9.83 o
  19  12   1       29.08       23.01      4.23 o
  20  12   1      175.03      184.97      7.51 o
  21  12   1        7.81        8.63      4.88 o
  22  12   1       76.81      105.82      9.43 o
  23  12   1       40.41       62.85      7.60 o
  24  12   1      125.47      150.80      9.52 o
  25  12   1        0.10       12.13      5.92 o
   1  13   1     3159.70     3184.75     15.96 o
   2  13   1       14.73       29.57      2.44 o
   3  13   1     4157.38     4128.55     19.68 o
   4  13   1      290.60      345.46      5.38 o
   5  13   1     8077.38     7823.31     35.14 o
   6  13   1      147.97      266.52      5.25 o
   7  13   1     7657.25     7374.91     37.25 o
   8  13   1      177.57      259.68      6.39 o
   9  13   1     6210.10     6132.20     35.09 o
  10  13   1       34.26       69.93      4.52 o
  11  13   1     1888.37     1865.25     16.19 o
  12  13   1      802.11      736.28      9.57 o
  13  13   1     1899.83     1981.71     16.81 o
  14  13   1      315.22      356.14      7.77 o
  15  13   1     2664.55     2655.55     21.39 o
  16  13   1       70.66      101.46      5.61 o
  17  13   1     1937.86     1859.79     21.06 o
  18  13   1      109.05      118.04      6.58 o
  19  13   1     1131.16     1105.38     16.29 o
  20  13   1       95.90      100.40      8.42 o
  21  13   1      987.87     1026.67     18.48 o
  22  13   1       58.89       84.76      7.05 o
  23  13   1      748.19      815.70     15.45 o
  24  13   1       19.36       33.36      5.97 o
   0  14   1     3318.91     3069.53     23.22 o
   1  14   1       33.92       58.91      2.91 o
   2  14   1      898.48      838.05      8.57 o
   3  14   1       63.85       75.62      3.27 o
   4  14   1        8.36       -1.79      2.21 o
   5  14   1       27.58       17.93      2.77 o
   6  14   1        9.05       -1.66      2.68 o
   7  14   1       45.23       45.26      3.61 o
   8  14   1      446.74      436.85      8.31 o
   9  14   1        0.26        9.92      3.72 o
  10  14   1     1019.94      969.92     12.33 o
  11  14   1        2.31       12.08      3.85 o
  12  14   1      525.08      478.20      9.53 o
  13  14   1       78.16       85.33      5.41 o
  14  14   1      424.50      474.05     10.12 o
  15  14   1       78.33      110.33      6.47 o
  16  14   1      168.39      199.00      7.96 o
  17  14   1        2.12       -4.75      4.75 o
  18  14   1        2.38        3.11      5.35 o
  19  14   1       12.06        4.44      6.22 o
  20  14   1       20.10       33.72      7.50 o
  21  14   1       56.61       83.16      9.13 o
  22  14   1      236.25      288.53     13.63 o
  23  14   1        6.00       40.92      8.14 o
   1  15   1     6702.59     6453.42     34.50 o
   2  15   1       15.43       70.61      3.57 o
   3  15   1     2604.41     2614.14     18.80 o
   4  15   1        6.15       10.74      2.75 o
   5  15   1     1089.75     1145.13     11.06 o
   6  15   1        7.86       20.46      3.41 o
   7  15   1     2210.62     2252.75     18.75 o
   8  15   1      190.22      252.05      7.50 o
   9  15   1     3230.44     3111.12     25.91 o
  10  15   1       18.22       76.95      4.84 o
  11  15   1     4319.47     4166.62     32.41 o
  12  15   1       26.55       94.38      6.04 o
  13  15   1     3098.49     3055.31     26.81 o
  14  15   1       99.07      129.91      7.59 o
  15  15   1     1317.90     1338.07     20.06 o
  16  15   1       25.56       43.04      7.42 o
  17  15   1      296.53      327.40     13.07 o
  18  15   1        1.17       -3.80      6.50 o
  19  15   1      394.30      420.91     13.75 o
  20  15   1        8.28       27.03      6.47 o
  21  15   1      990.97     1064.74     19.06 o
  22  15   1       23.22       71.40     24.96 o
   0  16   1        1.22       -3.20      3.20 o
   1  16   1       29.55       48.93      3.14 o
   2  16   1        1.03       -2.62      2.62 o
   3  16   1       56.28       45.40      3.68 o
   4  16   1      186.99      186.77      5.97 o
   5  16   1      155.25      151.60      5.54 o
   6  16   1     1429.76     1390.83     15.10 o
   7  16   1        1.54       25.09      3.94 o
   8  16   1     1519.28     1482.42     16.73 o
   9  16   1      161.30      156.46      6.80 o
  10  16   1      148.15      143.91      6.65 o
  11  16   1        5.40        8.28      5.22 o
  12  16   1       27.91       23.86      5.22 o
  13  16   1        1.58       -5.51      5.51 o
  14  16   1        5.79        6.46      5.55 o
  15  16   1       42.20       38.48      6.20 o
  16  16   1      155.00      174.18     10.55 o
  17  16   1       39.77       25.15      6.85 o
  18  16   1      143.46      170.78      9.98 o
  19  16   1        2.90       -5.43      5.43 o
  20  16   1       90.88      105.21      8.52 o
   1  17   1     2020.61     1951.01     18.12 o
   2  17   1       67.96       88.57      4.61 o
   3  17   1     1731.43     1718.40     16.26 o
   4  17   1        5.72       38.76      4.01 o
   5  17   1     1660.84     1688.07     19.77 o
   6  17   1       72.85       97.84      5.47 o
   7  17   1     1168.01     1201.28     14.37 o
   8  17   1        2.05       19.46      4.50 o
   9  17   1      994.68     1034.58     15.85 o
  10  17   1       11.48       25.50      5.89 o
  11  17   1      904.08      875.64     17.36 o
  12  17   1       37.40       50.24      6.40 o
  13  17   1      819.61      846.65     18.02 o
  14  17   1        0.07       19.91      6.23 o
  15  17   1      780.71      808.51     18.21 o
  16  17   1       22.81       28.94      6.84 o
  17  17   1      685.78      726.33     16.68 o
  18  17   1        3.57       18.75      6.53 o
   0  18   1      738.27      706.61     17.02 o
   1  18   1       71.98       92.71      5.66 o
   2  18   1      490.00      493.03     10.16 o
   3  18   1      110.40      100.30      6.02 o
   4  18   1      309.41      312.91      8.56 o
   5  18   1        0.33        5.78      3.69 o
   6  18   1      291.58      289.75     10.21 o
   7  18   1       25.00       15.25      6.24 o
   8  18   1      213.17      268.92     12.70 o
   9  18   1       17.58       25.94      6.22 o
  10  18   1      326.29      343.28     11.63 o
  11  18   1        7.44       27.29      9.51 o
  12  18   1      301.81      309.09     11.77 o
  13  18   1       22.46       15.57      6.38 o
  14  18   1      305.66      339.87     12.90 o
  15  18   1       34.30       49.73     10.91 o
  16  18   1      213.58      248.09     24.81 o
   1  19   1     1963.09     1992.67     27.82 o
   2  19   1       36.64      102.41      7.64 o
   3  19   1     1291.57     1280.78     23.05 o
   4  19   1       80.43      108.00      8.22 o
   5  19   1      689.53      805.47     21.08 o
   6  19   1       41.48       73.72      8.58 o
   7  19   1      700.34      775.82     18.85 o
   8  19   1        0.81       24.42      7.21 o
   9  19   1      687.63      726.53     16.54 o
  10  19   1       99.32      116.77      7.97 o
  11  19   1      598.97      619.45     17.51 o
  12  19   1       83.99      107.11      9.28 o
  13  19   1      890.16      898.17     23.18 o
   0  20   1      339.72      369.03     26.65 o
   1  20   1        2.38       25.45      9.96 o
   2  20   1      337.01      341.61     17.58 o
   3  20   1       23.40       47.05      7.82 o
   4  20   1      324.51      368.22     22.49 o
   5  20   1       16.04       30.74      7.68 o
   6  20   1      361.20      388.00     14.82 o
   7  20   1       56.75       93.11      8.53 o
   8  20   1      448.81      476.19     13.27 o
   9  20   1      112.29       75.56     24.96 o
   0   0   2     9230.30     8976.16    440.83 o
   1   0   2      117.66      125.56      4.14 o
   2   0   2    28526.70    30844.49    311.81 o
   3   0   2    15264.13    17322.42    101.58 o
   4   0   2    39652.07    38765.18    244.50 o
   5   0   2       11.84       28.98      1.31 o
   6   0   2    41404.33    40072.07    243.70 o
   7   0   2       40.21       71.85      1.88 o
   8   0   2    25475.91    26108.86    103.78 o
   9   0   2     3231.62     3583.32     17.68 o
  10   0   2    24808.61    25781.07    146.21 o
  11   0   2       25.24       60.30      2.19 o
  12   0   2    17385.75    18775.69    111.37 o
  13   0   2      393.23      385.36      4.50 o
  14   0   2    11675.25    10988.07     51.76 o
  15   0   2      300.65      283.41      6.68 o
  16   0   2     4244.61     4198.35     27.75 o
  17   0   2      937.16      868.66     10.17 o
  18   0   2     6393.82     5993.28     41.63 o
  19   0   2      852.30      856.88     12.09 o
  20   0   2     1808.70     1830.91     19.78 o
  21   0   2        0.19       -4.41      4.41 o
  22   0   2     2239.25     2364.19     28.14 o
  23   0   2       32.11       40.03      5.34 o
  24   0   2     4076.79     3874.38     43.56 o
  25   0   2      172.64      286.99     13.34 o
  26   0   2     1758.27     1740.18     34.13 o
  27   0   2       11.79       55.80     10.29 o
  28   0   2      940.07      997.35     26.52 o
  29   0   2        7.83       27.45     10.21 o
  30   0   2      247.49      337.41     21.68 o
  31   0   2       28.07       17.06      8.68 o
   1   1   2     8644.63     9042.39     42.95 o
   2   1   2     3192.58     3415.17     14.84 o
   3   1   2     2522.80     2690.86     11.16 o
   4   1   2        8.50       20.69      0.97 o
   5   1   2      539.04      583.86      3.13 o
   6   1   2      226.29      170.87      1.67 o
   7   1   2      311.35      350.17      2.39 o
   8   1   2       17.11        8.63      1.02 o
   9   1   2     5337.14     5657.35     18.66 o
  10   1   2       76.61       86.85      1.65 o
  11   1   2      178.67      197.92      2.11 o
  12   1   2      479.21      539.04      3.68 o
  13   1   2     1052.20     1137.22      6.30 o
  14   1   2       92.91      116.34      2.21 o
  15   1   2        1.29        1.78      1.17 o
  16   1   2       67.16       77.54      2.42 o
  17   1   2      280.23      279.26      4.00 o
  18   1   2      569.08      523.32      5.86 o
  19   1   2      829.52      823.70      8.69 o
  20   1   2        2.56        1.53      2.80 o
  21   1   2      260.01      246.16      5.70 o
  22   1   2       78.06       71.07      4.61 o
  23   1   2      144.25      138.41      5.89 o
  24   1   2       22.67       21.46      4.30 o
  25   1   2       98.85      108.45      6.15 o
  26   1   2        0.00       12.00      5.43 o
  27   1   2        3.55       23.13      5.47 o
  28   1   2        0.09       29.38      6.36 o
  29   1   2        5.01        9.55      5.58 o
  30   1   2        2.06        0.12      5.75 o
  31   1   2        0.87       -2.06      5.70 o
   0   2   2      309.52      397.97      4.14 o
   1   2   2    45471.00    44709.63    495.19 o
   2   2   2    11863.21    11890.44     46.21 o
   3   2   2     2685.92     2609.01     10.22 o
   4   2   2    21164.77    21892.92     78.05 o
   5   2   2       13.56       16.24      0.91 o
   6   2   2    57859.18    57136.42    311.34 o
   7   2   2      863.06      954.23      5.15 o
   8   2   2    47903.71    48237.66    193.19 o
   9   2   2     1399.08     1460.15      6.40 o
  10   2   2    10764.91    11086.14     37.23 o
  11   2   2      150.53      203.79      2.41 o
  12   2   2     2424.33     2388.21     10.38 o
  13   2   2      202.07      187.71      2.35 o
  14   2   2     4400.15     4143.26     16.82 o
  15   2   2      315.33      259.93      3.34 o
  16   2   2     7609.44     7335.88     32.99 o
  17   2   2       58.44       92.24      3.09 o
  18   2   2     5080.54     4956.84     26.22 o
  19   2   2        0.29       12.61      2.69 o
  20   2   2     2805.42     2718.31     18.77 o
  21   2   2      338.29      310.89      6.95 o
  22   2   2     1827.81     1870.09     17.92 o
  23   2   2        4.99        4.00      3.42 o
  24   2   2     2007.12     1965.52     19.98 o
  25   2   2      167.74      189.04      7.01 o
  26   2   2     1113.32     1084.22     17.12 o
  27   2   2       12.20       40.64      6.15 o
  28   2   2      804.88      842.90     15.86 o
  29   2   2       41.95       75.21      6.72 o
  30   2   2      604.86      653.17     15.98 o
  31   2   2        6.38       11.59      6.44 o
   1   3   2      228.17      258.59      2.41 o
   2   3   2    12899.99    13785.51     49.98 o
   3   3   2     9406.14    10257.16     34.56 o
   4   3   2      612.41      700.76      3.71 o
   5   3   2       59.94       35.64      1.14 o
   6   3   2      170.49      190.58      2.21 o
   7   3   2     5673.48     6466.87     23.90 o
   8   3   2       14.45       32.15      1.38 o
   9   3   2     2453.23     2321.97     10.20 o
  10   3   2     1398.25     1484.68      7.07 o
  11   3   2      677.32      801.52      5.03 o
  12   3   2      425.76      384.72      3.51 o
  13   3   2      607.03      636.78      4.68 o
  14   3   2      143.41      157.10      2.62 o
  15   3   2      515.82      478.69      4.39 o
  16   3   2      160.20      153.39      3.29 o
  17   3   2      767.83      735.77      6.67 o
  18   3   2      221.17      192.34      4.37 o
  19   3   2      253.00      206.43      4.73 o
  20   3   2       18.73       14.66      2.74 o
  21   3   2      615.02      495.27      7.15 o
  22   3   2       44.49       54.43      3.94 o
  23   3   2       26.03        9.89      3.51 o
  24   3   2        1.40        1.35      3.77 o
  25   3   2        1.22        3.10      3.96 o
  26   3   2        3.59        9.00      4.64 o
  27   3   2       53.87       61.46      5.67 o
  28   3   2        0.33        6.04      5.74 o
  29   3   2        0.41       -0.87      4.86 o
  30   3   2        0.06        9.38      7.34 o
   0   4   2    37859.84    37076.33    739.42 o
   1   4   2      359.94      310.79      3.13 o
   2   4   2      380.21      324.99      3.22 o
   3   4   2       13.19       28.04      0.95 o
   4   4   2    14554.12    15322.35     57.17 o
   5   4   2      180.71      236.49      2.01 o
   6   4   2    23764.88    24928.27     82.35 o
   7   4   2     5404.08     5782.10     21.66 o
   8   4   2    32563.50    34184.01    112.23 o
   9   4   2      257.44      205.62      2.64 o
  10   4   2     8840.46     8475.10     32.03 o
  11   4   2      656.92      655.12      4.65 o
  12   4   2     4616.98     4586.09     19.40 o
  13   4   2      379.42      349.40      3.81 o
  14   4   2     5533.53     5281.10     22.15 o
  15   4   2      761.79      700.12      6.33 o
  16   4   2     4795.28     4760.66     21.35 o
  17   4   2      477.27      442.13      5.96 o
  18   4   2     1902.68     1891.56     12.00 o
  19   4   2      385.15      374.55      5.81 o
  20   4   2     1713.43     1666.95     13.07 o
  21   4   2      333.47      308.83      6.07 o
  22   4   2     2621.83     2598.51     19.11 o
  23   4   2      278.62      269.01      6.76 o
  24   4   2     1345.26     1369.09     14.16 o
  25   4   2       12.10       26.58      4.49 o
  26   4   2     1118.29     1115.60     16.95 o
  27   4   2       67.06       60.37      7.51 o
  28   4   2      564.92      567.88     16.57 o
  29   4   2       17.21       39.84      7.80 o
  30   4   2      619.65      671.64     16.89 o
   1   5   2       37.82       31.75      1.22 o
   2   5   2     1151.05     1261.15      5.94 o
   3   5   2     2683.35     2851.21     11.36 o
   4   5   2     4573.00     5076.37     20.17 o
   5   5   2     4091.05     4255.05     16.61 o
   6   5   2      310.96      320.15      2.77 o
   7   5   2     2673.69     2675.35     11.41 o
   8   5   2      289.56      260.30      2.80 o
   9   5   2        2.87        3.57      1.24 o
  10   5   2     5144.24     5199.34     20.51 o
  11   5   2        8.67       21.00      1.90 o
  12   5   2       24.43       14.15      1.50 o
  13   5   2      581.94      592.92      4.76 o
  14   5   2      425.66      407.79      4.35 o
  15   5   2      630.47      608.73      5.58 o
  16   5   2       76.32       60.54      2.55 o
  17   5   2      816.32      760.06      7.07 o
  18   5   2       40.61       32.56      2.96 o
  19   5   2      169.88      166.84      4.70 o
  20   5   2        9.06       27.57      3.30 o
  21   5   2       39.10       40.91      3.92 o
  22   5   2       10.87       25.62      3.54 o
  23   5   2       21.89       11.42      3.87 o
  24   5   2        0.91        3.71      3.41 o
  25   5   2       61.80       76.78      6.05 o
  26   5   2        0.16       -3.38      4.23 o
  27   5   2        8.16       -2.07      4.95 o
  28   5   2        4.77        6.82      6.75 o
  29   5   2       35.10       55.99      7.42 o
  30   5   2        1.39       19.75      6.11 o
   0   6   2    17340.33    17644.01     91.40 o
   1   6   2     2433.84     2616.99     11.76 o
   2   6   2    12558.84    12143.73     48.83 o
   3   6   2    12322.75    14157.53     48.06 o
   4   6   2    16644.07    16501.02     57.55 o
   5   6   2     1948.26     2217.92      9.40 o
   6   6   2    30540.61    31540.78    108.00 o
   7   6   2     1001.55     1056.61      5.79 o
   8   6   2    19195.54    19378.63     66.32 o
   9   6   2      844.42      891.47      5.90 o
  10   6   2    15064.79    15349.94     57.44 o
  11   6   2      483.29      546.53      4.79 o
  12   6   2     5170.57     5268.36     23.34 o
  13   6   2       15.98       21.82      2.02 o
  14   6   2     4544.53     4431.44     21.04 o
  15   6   2        0.68        2.47      1.76 o
  16   6   2     5647.43     5552.25     24.96 o
  17   6   2       42.96       62.81      2.83 o
  18   6   2     2410.55     2422.26     14.87 o
  19   6   2       64.59      101.38      4.03 o
  20   6   2     4334.03     4209.56     25.88 o
  21   6   2       24.21       39.22      3.42 o
  22   6   2     2494.31     2399.69     18.81 o
  23   6   2      278.52      255.67      6.53 o
  24   6   2     1395.94     1381.39     15.85 o
  25   6   2       50.38       56.72      4.96 o
  26   6   2      816.79      790.79     13.18 o
  27   6   2       21.09       33.15      5.22 o
  28   6   2      480.13      532.10     15.60 o
  29   6   2      112.39      129.64     10.21 o
   1   7   2       70.45       66.00      1.80 o
   2   7   2      103.39       89.42      1.78 o
   3   7   2      112.11      112.92      2.06 o
   4   7   2      256.58      332.06      2.81 o
   5   7   2     1618.38     1607.08      7.57 o
   6   7   2      403.50      425.88      3.36 o
   7   7   2        0.56       -1.18      1.18 o
   8   7   2      430.83      495.11      4.46 o
   9   7   2      321.64      325.13      3.50 o
  10   7   2      671.36      711.64      5.25 o
  11   7   2      296.40      231.38      3.57 o
  12   7   2      462.73      490.21      5.02 o
  13   7   2     1001.59     1011.36      7.49 o
  14   7   2      766.40      796.04      6.97 o
  15   7   2      139.54      155.84      3.58 o
  16   7   2      151.17      166.76      3.96 o
  17   7   2       10.92        7.26      2.37 o
  18   7   2      304.30      305.33      5.50 o
  19   7   2        0.77       -2.64      2.64 o
  20   7   2       78.86      105.72      4.56 o
  21   7   2      250.11      239.29      6.49 o
  22   7   2       11.91       24.13      3.52 o
  23   7   2        5.00        4.75      3.09 o
  24   7   2       10.21       26.73      3.86 o
  25   7   2       34.36       44.72      4.96 o
  26   7   2       32.84       40.21      4.63 o
  27   7   2       87.66       87.64      7.28 o
  28   7   2        8.17       31.15      5.71 o
  29   7   2       59.11       75.61      7.82 o
   0   8   2    19861.21    19888.74    106.64 o
   1   8   2      672.73      701.21      6.01 o
   2   8   2    14900.32    14922.86     54.87 o
   3   8   2      482.82      459.51      4.50 o
   4   8   2     9077.71     8932.17     33.78 o
   5   8   2      582.06      474.55      3.72 o
   6   8   2    10272.31    10395.32     36.27 o
   7   8   2       23.98       41.18      1.58 o
   8   8   2     9193.82     9268.15     35.56 o
   9   8   2      392.35      369.90      4.22 o
  10   8   2    12550.95    12494.59     48.86 o
  11   8   2       97.39      105.30      2.95 o
  12   8   2     6073.54     6058.59     26.45 o
  13   8   2      182.21      186.71      3.76 o
  14   8   2     4425.80     4217.06     22.21 o
  15   8   2       77.34      103.38      3.52 o
  16   8   2     4395.07     4212.12     22.36 o
  17   8   2      175.16      185.56      4.91 o
  18   8   2     3780.19     3675.15     23.67 o
  19   8   2       53.64       65.01      4.35 o
  20   8   2     2587.99     2511.46     19.68 o
  21   8   2       20.09       23.72      3.53 o
  22   8   2     1545.19     1585.68     15.83 o
  23   8   2       86.03       90.21      5.18 o
  24   8   2     1124.30     1124.31     14.82 o
  25   8   2       21.87       12.47      4.99 o
  26   8   2      773.36      815.17     18.80 o
  27   8   2        0.10        1.53      5.96 o
  28   8   2      337.23      317.72     12.70 o
   1   9   2      199.10      182.03      2.53 o
   2   9   2       65.36      100.41      2.33 o
   3   9   2       30.25       35.32      1.42 o
   4   9   2        0.00       -1.04      1.04 o
   5   9   2      206.26      203.74      2.64 o
   6   9   2      111.57       96.64      1.97 o
   7   9   2        5.98        6.38      1.34 o
   8   9   2        0.01        1.52      1.21 o
   9   9   2       70.86       63.54      2.37 o
  10   9   2      238.60      241.23      3.80 o
  11   9   2     1172.63     1082.63      7.88 o
  12   9   2      232.20      218.99      4.42 o
  13   9   2        6.02       -1.97      1.97 o
  14   9   2       76.24       96.71      3.45 o
  15   9   2       82.66       72.12      3.48 o
  16   9   2      123.50       96.12      4.27 o
  17   9   2      130.68       88.38      3.84 o
  18   9   2        3.29        5.69      2.87 o
  19   9   2       39.12       60.08      4.15 o
  20   9   2       68.54       73.26      4.40 o
  21   9   2      105.99      111.15      5.09 o
  22   9   2       25.13       35.11      4.54 o
  23   9   2       43.94       39.54      5.70 o
  24   9   2       91.57       94.20      8.16 o
  25   9   2       50.05       64.91      7.33 o
  26   9   2       26.66       28.96      6.49 o
  27   9   2       16.23        9.06      5.52 o
  28   9   2       22.29       14.12      5.00 o
   0  10   2     3740.60     3529.08     26.19 o
   1  10   2        4.37       15.34      1.71 o
   2  10   2     6239.74     6020.60     26.98 o
   3  10   2       44.71       64.88      2.36 o
   4  10   2     6377.46     6317.64     26.61 o
   5  10   2      110.67      134.90      2.50 o
   6  10   2     6443.04     6370.53     26.76 o
   7  10   2        3.33       24.44      1.72 o
   8  10   2     6682.05     6637.01     28.01 o
   9  10   2      241.11      252.53      4.87 o
  10  10   2     7467.83     7148.64     33.18 o
  11  10   2       11.28       35.81      2.51 o
  12  10   2     3593.07     3463.30     19.13 o
  13  10   2       55.45       72.89      3.37 o
  14  10   2     1191.59     1239.69     11.16 o
  15  10   2       75.05       45.94      3.53 o
  16  10   2     1248.98     1255.53     11.87 o
  17  10   2       20.58       31.83      3.52 o
  18  10   2     2490.85     2442.25     18.91 o
  19  10   2      112.46      123.92      5.29 o
  20  10   2     1930.06     1919.73     18.10 o
  21  10   2       30.18       45.66      4.55 o
  22  10   2     1073.00     1117.86     16.57 o
  23  10   2        0.02       -1.90      4.46 o
  24  10   2      785.32      743.46     13.89 o
  25  10   2        0.26       -2.33      4.79 o
  26  10   2      358.08      360.29     12.04 o
  27  10   2        0.45       -4.94      4.94 o
   1  11   2     3171.39     3068.21     15.57 o
   2  11   2      367.76      424.92      4.50 o
   3  11   2     1480.26     1476.77      8.98 o
   4  11   2        9.74        8.09      1.65 o
   5  11   2      104.31       87.33      2.69 o
   6  11   2      185.16      176.18      3.35 o
   7  11   2      567.03      511.42      5.65 o
   8  11   2      875.80      894.27      7.48 o
   9  11   2      210.98      217.20      4.46 o
  10  11   2        6.84       21.40      2.65 o
  11  11   2     2985.40     2776.30     17.00 o
  12  11   2      371.28      367.25      5.95 o
  13  11   2     1195.58     1176.58     11.66 o
  14  11   2      457.32      484.96      8.02 o
  15  11   2      132.29      121.78      5.18 o
  16  11   2        8.14       -1.61      3.07 o
  17  11   2       10.46        6.07      3.48 o
  18  11   2        1.48       -3.01      3.01 o
  19  11   2       80.27      102.73      5.35 o
  20  11   2      155.59      192.20      6.93 o
  21  11   2       92.25      115.23      7.24 o
  22  11   2      112.25      106.65      6.96 o
  23  11   2      129.22      123.07      7.82 o
  24  11   2        1.27       11.29      5.27 o
  25  11   2      139.42      162.47      9.67 o
  26  11   2       15.47       25.20      5.54 o
   0  12   2     5295.45     5171.83     32.05 o
   1  12   2      112.91      155.87      4.19 o
   2  12   2     4912.06     4892.57     24.50 o
   3  12   2        0.32       14.43      2.76 o
   4  12   2     3998.06     3882.03     21.65 o
   5  12   2      293.55      280.23      4.66 o
   6  12   2     3146.74     3079.63     19.73 o
   7  12   2       41.86       73.69      3.28 o
   8  12   2     7660.85     7351.20     37.40 o
   9  12   2      944.54      961.10      9.36 o
  10  12   2     5985.36     5898.85     31.63 o
  11  12   2       65.97      113.48      4.71 o
  12  12   2     5097.16     4938.81     30.64 o
  13  12   2      126.69      150.55      5.40 o
  14  12   2     1802.05     1786.94     15.70 o
  15  12   2       65.95       75.56      4.56 o
  16  12   2      468.08      503.64      8.00 o
  17  12   2        0.16       -3.24      3.24 o
  18  12   2      707.81      712.55     10.79 o
  19  12   2        0.00        5.31      3.94 o
  20  12   2      983.43      978.07     16.18 o
  21  12   2        0.71       22.01      5.35 o
  22  12   2     1420.84     1416.12     22.14 o
  23  12   2        9.94       35.74      6.28 o
  24  12   2      929.96      943.78     17.75 o
  25  12   2        8.12       23.55      6.54 o
   1  13   2      922.69      900.94      7.67 o
   2  13   2      195.73      188.47      4.07 o
   3  13   2     1817.46     1752.81     12.27 o
   4  13   2       93.63       99.13      3.67 o
   5  13   2      625.11      573.96      7.40 o
   6  13   2      793.15      722.14      8.46 o
   7  13   2        7.23        5.46      3.01 o
   8  13   2      126.51      130.16      4.56 o
   9  13   2      215.73      214.41      5.39 o
  10  13   2      128.94      122.14      4.78 o
  11  13   2      663.36      629.89      8.63 o
  12  13   2       80.33       96.22      4.87 o
  13  13   2      650.89      623.65     10.02 o
  14  13   2        9.47        7.25      3.20 o
  15  13   2      267.94      260.38      7.27 o
  16  13   2       58.82       67.14      4.92 o
  17  13   2      420.21      421.48      9.35 o
  18  13   2        0.50        7.66      4.70 o
  19  13   2      522.20      530.98     14.27 o
  20  13   2      132.49      149.19      9.19 o
  21  13   2       91.98      114.39      9.12 o
  22  13   2       55.17       71.52      8.16 o
  23  13   2        0.86        5.81      6.46 o
  24  13   2        1.20       14.22      6.57 o
   0  14   2     1728.85     1719.89     16.67 o
   1  14   2        0.89        1.54      2.47 o
   2  14   2     2073.56     2119.96     14.92 o
   3  14   2        0.68       19.91      2.97 o
   4  14   2     3669.47     3646.89     24.11 o
   5  14   2        0.44       66.57      4.50 o
   6  14   2     8218.09     7847.95     43.95 o
   7  14   2      297.89      489.40     10.97 o
   8  14   2     8058.38     7597.37     47.46 o
   9  14   2       22.68       90.28      5.26 o
  10  14   2     3112.82     3045.03     21.86 o
  11  14   2      101.81      136.22      5.52 o
  12  14   2     1594.87     1580.75     17.35 o
  13  14   2       82.45      118.51      6.36 o
  14  14   2     1429.71     1384.37     15.47 o
  15  14   2       18.61       41.94      4.99 o
  16  14   2     1352.72     1374.71     17.22 o
  17  14   2        0.91       24.38      5.40 o
  18  14   2     1074.92     1162.30     18.35 o
  19  14   2       42.91       59.48      7.14 o
  20  14   2      934.04      983.54     16.96 o
  21  14   2       15.73       37.62      6.19 o
  22  14   2      739.27      742.87     19.43 o
  23  14   2       10.18       37.21     11.50 o
   1  15   2     1339.86     1217.76     12.32 o
   2  15   2      334.43      347.96      6.87 o
   3  15   2      206.95      218.28      6.04 o
   4  15   2      166.21      160.56      5.24 o
   5  15   2        1.40       -2.70      2.70 o
   6  15   2        1.76        2.01      3.33 o
   7  15   2       67.69       59.37      4.27 o
   8  15   2        0.68       -3.42      3.42 o
   9  15   2      149.18      143.70      7.05 o
  10  15   2      119.24      120.72      6.51 o
  11  15   2      179.81      204.20      7.45 o
  12  15   2       24.36       31.08      5.27 o
  13  15   2      462.82      455.04     10.87 o
  14  15   2        0.05        1.28      4.62 o
  15  15   2      163.63      175.61      8.67 o
  16  15   2        7.60       12.59      5.47 o
  17  15   2       93.88       97.67      9.46 o
  18  15   2       10.14       -4.25      6.25 o
  19  15   2       54.27       55.18      8.11 o
  20  15   2        0.61        6.64      6.88 o
  21  15   2      101.73      120.69      9.38 o
   0  16   2      899.15      928.72     15.03 o
   1  16   2       14.27       27.78      3.50 o
   2  16   2     1780.43     1766.19     17.15 o
   3  16   2       70.64      120.67      5.18 o
   4  16   2     3036.49     2970.13     23.11 o
   5  16   2        8.21       66.78      4.50 o
   6  16   2     2839.83     2765.16     23.93 o
   7  16   2        0.04       41.44      4.63 o
   8  16   2     1699.25     1700.93     19.04 o
   9  16   2      182.92      209.62      7.71 o
  10  16   2     1447.19     1455.84     19.48 o
  11  16   2        6.19       42.07      5.20 o
  12  16   2     1250.67     1291.30     20.81 o
  13  16   2       86.76      112.86      7.18 o
  14  16   2     1107.48     1088.22     18.04 o
  15  16   2       14.68       33.22      6.66 o
  16  16   2      936.29      957.99     19.89 o
  17  16   2        2.14        8.87      6.81 o
  18  16   2      786.08      812.80     18.92 o
  19  16   2        3.49       31.01      6.78 o
   1  17   2      828.12      797.64     11.00 o
   2  17   2      204.34      216.38      7.23 o
   3  17   2      390.39      398.41      8.65 o
   4  17   2      179.06      184.81      7.80 o
   5  17   2       84.07       98.10      5.70 o
   6  17   2       14.89       10.47      4.04 o
   7  17   2      107.26      104.54      6.18 o
   8  17   2       42.36       28.60      5.47 o
   9  17   2       81.29       96.43      7.08 o
  10  17   2        4.47       -1.47      5.28 o
  11  17   2      134.91      176.72      9.23 o
  12  17   2       42.31       58.37      8.01 o
  13  17   2      335.69      334.17     19.19 o
  14  17   2        4.17       -4.54      5.86 o
  15  17   2      264.28      268.04     13.17 o
  16  17   2       20.62       23.80      7.16 o
  17  17   2       70.00       77.00      8.36 o
   0  18   2      711.50      785.63     18.69 o
   1  18   2       20.25       34.58      5.72 o
   2  18   2     1229.59     1271.14     17.95 o
   3  18   2       24.84       79.69      6.59 o
   4  18   2     2157.87     2025.19     25.07 o
   5  18   2        7.78       56.79      5.73 o
   6  18   2     1239.73     1237.21     18.87 o
   7  18   2        3.83       18.13      5.26 o
   8  18   2      392.12      443.01     12.25 o
   9  18   2       42.17       58.93      6.97 o
  10  18   2      710.42      743.56     16.51 o
  11  18   2        2.28       46.17      7.27 o
  12  18   2      813.30      855.39     19.89 o
  13  18   2       80.66      109.93      8.97 o
  14  18   2      595.37      612.38     16.86 o
  15  18   2       23.94       51.10      7.81 o
   1  19   2      510.57      490.70     14.26 o
   2  19   2       21.02       33.68      6.98 o
   3  19   2      586.42      563.94     17.85 o
   4  19   2      158.52      169.00     12.15 o
   5  19   2      440.82      496.99     16.48 o
   6  19   2       26.09       36.55      7.22 o
   7  19   2      151.56      217.32     11.90 o
   8  19   2      125.14      123.92      9.13 o
   9  19   2      129.75      150.25     10.09 o
  10  19   2       42.73       46.64      7.78 o
  11  19   2      287.66      278.76     11.79 o
  12  19   2        4.96        9.56      7.53 o
   0  20   2      784.52      803.46     35.62 o
   1  20   2        7.65       73.49     14.77 o
   2  20   2      980.37     1039.03     26.05 o
   3  20   2        0.00       56.74      8.88 o
   4  20   2     1345.62     1478.03     30.32 o
   5  20   2       59.31      112.66     12.17 o
   6  20   2     1006.05     1118.29     24.29 o
   7  20   2        5.59       36.90      7.91 o
   1   1   3    11557.81    11881.27     54.60 o
   2   1   3        0.11       12.01      1.74 o
   3   1   3    28955.29    29553.59    124.43 o
   4   1   3     5483.17     5432.81     22.43 o
   5   1   3    32893.95    34328.29    121.43 o
   6   1   3     9482.01    10475.74     37.26 o
   7   1   3    36099.95    38161.34    123.96 o
   8   1   3       57.84       62.24      1.52 o
   9   1   3    16336.90    16476.41     62.52 o
  10   1   3     1641.40     1794.83      8.71 o
  11   1   3     4081.26     3980.84     15.36 o
  12   1   3      408.79      438.51      3.67 o
  13   1   3     7649.08     7726.13     28.67 o
  14   1   3      193.41      168.33      2.52 o
  15   1   3     5587.40     5529.24     22.56 o
  16   1   3      514.54      528.82      4.65 o
  17   1   3    10017.78     9645.76     40.16 o
  18   1   3      147.83      155.09      4.34 o
  19   1   3     4526.40     4284.15     24.20 o
  20   1   3     1291.78     1182.88     10.88 o
  21   1   3     2534.17     2530.60     19.98 o
  22   1   3      182.95      195.28      6.25 o
  23   1   3     1257.25     1314.17     14.17 o
  24   1   3        6.11        1.28      3.03 o
  25   1   3      893.01      908.13     12.98 o
  26   1   3       65.69       66.55      5.75 o
  27   1   3      930.34      944.27     18.29 o
  28   1   3       32.73       39.00      5.53 o
  29   1   3      899.10      930.01     16.12 o
  30   1   3        8.09       43.58      7.94 o
   0   2   3      178.74      192.39      3.72 o
   1   2   3       73.95       91.96      1.70 o
   2   2   3     1926.82     2006.26     11.22 o
   3   2   3     4498.93     4915.29     21.35 o
   4   2   3      142.70      136.81      2.11 o
   5   2   3     2477.12     2791.59     12.54 o
   6   2   3      217.38      304.69      3.06 o
   7   2   3       37.97       35.10      1.44 o
   8   2   3      821.06      989.98      5.52 o
   9   2   3     3500.31     3857.90     15.67 o
  10   2   3     1497.06     1556.33      7.86 o
  11   2   3      176.22      194.86      2.49 o
  12   2   3      196.37      167.09      2.60 o
  13   2   3      184.99      196.16      2.83 o
  14   2   3       48.07       43.06      1.91 o
  15   2   3      109.03      109.65      2.60 o
  16   2   3      226.35      162.76      3.01 o
  17   2   3      346.71      334.70      5.15 o
  18   2   3        0.04       -0.31      2.12 o
  19   2   3       68.99       68.67      3.60 o
  20   2   3      534.75      483.38      7.31 o
  21   2   3        2.01       -3.10      3.10 o
  22   2   3       17.41        5.97      3.19 o
  23   2   3        3.31       -1.21      3.14 o
  24   2   3       25.66       14.99      3.79 o
  25   2   3       46.88       40.24      4.39 o
  26   2   3       23.95       20.79      3.93 o
  27   2   3        1.17       16.01      4.48 o
  28   2   3        0.84        4.15      4.13 o
  29   2   3        0.02       36.99      5.42 o
  30   2   3        2.84       24.96      6.46 o
   1   3   3       46.80       29.88      1.67 o
   2   3   3      132.04      134.64      2.92 o
   3   3   3    21195.58    22250.08     84.14 o
   4   3   3      214.41      309.15      2.73 o
   5   3   3    24654.68    25798.86     94.63 o
   6   3   3       73.50      118.53      2.78 o
   7   3   3    30069.43    30942.44    108.39 o
   8   3   3      139.72      136.93      2.33 o
   9   3   3     7639.55     7230.09     28.73 o
  10   3   3        3.85       17.58      1.29 o
  11   3   3     9368.56     9451.08     36.75 o
  12   3   3        7.00       20.15      1.33 o
  13   3   3     3486.08     3589.33     15.51 o
  14   3   3        1.64        3.90      1.47 o
  15   3   3     3514.85     3478.84     16.92 o
  16   3   3       16.64        9.15      2.07 o
  17   3   3     2545.45     2551.68     14.19 o
  18   3   3      268.13      255.00      4.66 o
  19   3   3     3890.88     3705.61     21.09 o
  20   3   3        0.10       10.87      2.69 o
  21   3   3     2620.74     2518.09     18.31 o
  22   3   3      156.39      144.81      5.32 o
  23   3   3     1410.67     1414.96     14.21 o
  24   3   3        0.07        1.15      3.32 o
  25   3   3      876.87      863.77     13.72 o
  26   3   3        0.01        5.66      3.81 o
  27   3   3      952.88      965.72     15.88 o
  28   3   3       33.84       51.27      5.29 o
  29   3   3      451.88      539.17     15.97 o
  30   3   3        6.83        9.91      6.02 o
   0   4   3     1475.31     1521.12     10.15 o
   1   4   3     1091.88     1214.66      6.58 o
   2   4   3      323.96      314.45      2.86 o
   3   4   3     1686.81     1845.18      9.24 o
   4   4   3      368.53      375.19      3.21 o
   5   4   3       85.01      124.34      2.12 o
   6   4   3     2403.38     2183.63      9.91 o
   7   4   3     2575.43     2748.82     12.22 o
   8   4   3     1761.30     1692.86      9.19 o
   9   4   3      295.12      307.67      3.41 o
  10   4   3      136.98      128.26      2.48 o
  11   4   3      167.78      187.25      3.13 o
  12   4   3       13.73       12.51      1.44 o
  13   4   3     1073.33     1013.58      6.96 o
  14   4   3      107.89      114.00      3.04 o
  15   4   3      275.94      270.20      3.72 o
  16   4   3       54.24       55.21      2.73 o
  17   4   3      177.05      169.17      4.33 o
  18   4   3       74.33       89.25      3.45 o
  19   4   3      313.81      287.41      5.52 o
  20   4   3       28.84       21.84      2.81 o
  21   4   3       22.29       32.18      3.58 o
  22   4   3        2.31       -2.98      2.98 o
  23   4   3        0.34        2.09      3.07 o
  24   4   3       45.31       43.66      4.30 o
  25   4   3       97.73       98.50      7.28 o
  26   4   3       13.22        3.07      4.79 o
  27   4   3        3.80       13.53      5.74 o
  28   4   3      113.51      158.92      8.21 o
  29   4   3        5.40       19.70      5.92 o
  30   4   3       22.78       24.94      8.03 o
   1   5   3     9522.15     9598.32     37.35 o
   2   5   3      839.67     1041.92      5.78 o
   3   5   3     7228.19     6871.89     26.75 o
   4   5   3     4529.98     5079.57     20.95 o
   5   5   3    21025.79    21385.76     78.56 o
   6   5   3       12.91       22.98      1.37 o
   7   5   3    20255.97    21166.44     78.03 o
   8   5   3      147.84      244.54      3.10 o
   9   5   3    16160.45    16202.84     61.00 o
  10   5   3      130.10      157.62      3.06 o
  11   5   3     7983.03     7846.13     32.64 o
  12   5   3      150.17      177.27      3.42 o
  13   5   3     4072.05     3929.09     19.42 o
  14   5   3      281.53      317.29      4.28 o
  15   5   3     3093.11     3031.62     17.24 o
  16   5   3        0.83        3.09      2.21 o
  17   5   3     3118.39     3072.67     19.21 o
  18   5   3       80.65       80.89      3.47 o
  19   5   3     2413.29     2311.91     16.81 o
  20   5   3      306.97      300.97      6.35 o
  21   5   3     2640.27     2596.97     19.00 o
  22   5   3       59.76       66.24      4.21 o
  23   5   3     1736.45     1659.32     17.67 o
  24   5   3       14.84       12.90      3.62 o
  25   5   3      708.93      770.69     12.97 o
  26   5   3        4.66       20.14      5.08 o
  27   5   3      919.87      958.29     16.28 o
  28   5   3       12.96       36.18      6.12 o
  29   5   3      435.77      416.71     15.97 o
   0   6   3     9519.17    10377.82     59.52 o
   1   6   3     3306.69     3499.71     16.50 o
   2   6   3     1705.13     1642.74      8.35 o
   3   6   3       60.20       55.05      1.62 o
   4   6   3      236.04      248.72      2.49 o
   5   6   3      237.18      196.96      2.54 o
   6   6   3      463.89      419.62      3.42 o
   7   6   3      696.03      811.40      4.83 o
   8   6   3      598.89      666.28      4.92 o
   9   6   3       57.48       47.07      1.88 o
  10   6   3      151.29      150.84      3.05 o
  11   6   3       40.55       53.62      2.46 o
  12   6   3       81.86       82.11      2.33 o
  13   6   3      264.55      240.17      3.75 o
  14   6   3     1059.82     1014.97      8.24 o
  15   6   3      424.05      382.09      4.99 o
  16   6   3     1035.65      943.29      7.97 o
  17   6   3        0.08       -2.15      2.15 o
  18   6   3       48.04       54.93      3.34 o
  19   6   3       20.72       14.26      2.95 o
  20   6   3       21.97       12.69      3.37 o
  21   6   3      229.07      221.75      6.34 o
  22   6   3       69.11       84.35      4.51 o
  23   6   3        1.50       12.23      3.34 o
  24   6   3      110.21      117.70      5.56 o
  25   6   3        2.75       14.91      3.99 o
  26   6   3       30.93       29.07      4.52 o
  27   6   3        4.83       23.36      4.83 o
  28   6   3       28.66       27.48      7.02 o
  29   6   3        4.94       14.98      8.38 o
   1   7   3     6901.87     6502.84     28.63 o
   2   7   3       72.62      121.07      2.47 o
   3   7   3    13785.74    13968.33     55.29 o
   4   7   3      125.54      149.13      3.35 o
   5   7   3    15255.26    15432.35     59.67 o
   6   7   3      198.52      235.41      3.16 o
   7   7   3    17831.99    18524.49     73.76 o
   8   7   3      133.26      199.05      3.30 o
   9   7   3    15625.84    15480.72     60.24 o
  10   7   3       78.32      146.87      3.49 o
  11   7   3    13917.47    13468.05     55.30 o
  12   7   3       96.68      191.00      3.47 o
  13   7   3     5279.39     5126.76     24.04 o
  14   7   3      128.89      117.06      3.40 o
  15   7   3     1952.34     1917.26     12.83 o
  16   7   3      300.92      240.02      4.71 o
  17   7   3     1655.64     1707.58     12.51 o
  18   7   3      156.47      158.03      4.51 o
  19   7   3     2285.72     2208.64     16.61 o
  20   7   3        8.72       34.28      3.56 o
  21   7   3     4021.07     3796.32     26.95 o
  22   7   3        3.40       34.73      4.28 o
  23   7   3     1427.57     1443.22     16.77 o
  24   7   3        5.25       21.19      4.12 o
  25   7   3     1219.31     1275.34     17.35 o
  26   7   3       10.80       26.52      5.26 o
  27   7   3      639.47      675.85     18.67 o
  28   7   3        2.32       17.20      7.15 o
   0   8   3     2217.81     2452.97     17.70 o
   1   8   3      181.58      184.88      3.11 o
   2   8   3      117.75      164.39      2.96 o
   3   8   3     1507.25     1564.62      8.65 o
   4   8   3      123.97      149.64      2.68 o
   5   8   3      883.87      986.68      6.69 o
   6   8   3      101.34       58.23      1.92 o
   7   8   3        4.81        8.29      1.23 o
   8   8   3      336.58      346.89      4.24 o
   9   8   3     1189.73     1195.90      7.98 o
  10   8   3        8.38       11.16      1.99 o
  11   8   3      602.59      630.23      6.25 o
  12   8   3       60.87       59.35      2.98 o
  13   8   3      120.06      124.75      3.65 o
  14   8   3      383.74      328.89      5.27 o
  15   8   3      187.22      171.49      4.25 o
  16   8   3      415.51      403.70      6.04 o
  17   8   3       36.08       33.88      3.01 o
  18   8   3       11.00       -2.80      2.80 o
  19   8   3       52.40       69.32      3.88 o
  20   8   3        9.13       14.56      3.34 o
  21   8   3       32.86       56.79      4.40 o
  22   8   3      137.00      143.67      5.81 o
  23   8   3        2.58        6.41      3.90 o
  24   8   3       47.90       54.39      5.78 o
  25   8   3       26.73       33.94      4.78 o
  26   8   3        4.27       10.16      5.73 o
  27   8   3        0.31       -0.53      4.97 o
  28   8   3       14.42       -1.81      4.94 o
   1   9   3     3989.30     3790.98     19.01 o
   2   9   3      243.13      314.98      4.93 o
   3   9   3     9420.26     9035.45     40.67 o
   4   9   3      180.84      281.23      5.26 o
   5   9   3    11481.62    11500.11     51.48 o
   6   9   3     1141.22     1191.89      8.48 o
   7   9   3     5459.81     5563.86     26.27 o
   8   9   3      905.91      965.58      7.32 o
   9   9   3     5337.63     5440.36     26.69 o
  10   9   3       22.89       46.06      2.64 o
  11   9   3     7798.48     7637.53     36.12 o
  12   9   3      138.13      183.66      4.45 o
  13   9   3     4909.55     4798.60     26.96 o
  14   9   3      884.01      792.47      8.23 o
  15   9   3     1304.94     1286.07     11.84 o
  16   9   3      229.77      223.76      5.09 o
  17   9   3     1793.51     1712.87     14.92 o
  18   9   3       72.93       93.69      4.41 o
  19   9   3     2151.80     2067.01     16.86 o
  20   9   3      489.67      457.52      8.66 o
  21   9   3     1535.35     1544.75     17.63 o
  22   9   3        7.43       21.05      4.19 o
  23   9   3      936.21      940.33     14.15 o
  24   9   3        8.85        6.78      5.28 o
  25   9   3      610.03      598.23     14.84 o
  26   9   3        5.73        5.07      5.98 o
  27   9   3      603.36      614.95     16.86 o
   0  10   3     4897.93     4640.28     32.69 o
   1  10   3      347.31      364.86      4.30 o
   2  10   3     1448.72     1398.65      8.87 o
   3  10   3      460.25      433.34      5.09 o
   4  10   3       71.33       59.70      2.32 o
   5  10   3       44.40       48.20      2.12 o
   6  10   3      118.09      137.11      3.40 o
   7  10   3      363.96      284.34      4.43 o
   8  10   3      353.25      267.92      4.60 o
   9  10   3      498.21      465.14      5.89 o
  10  10   3      219.43      211.14      4.85 o
  11  10   3       17.96       27.07      3.05 o
  12  10   3      950.39      837.66      8.74 o
  13  10   3      145.35      129.71      4.56 o
  14  10   3      414.46      399.66      7.07 o
  15  10   3       29.58       21.90      3.30 o
  16  10   3      245.15      240.39      7.19 o
  17  10   3       20.94        9.62      3.52 o
  18  10   3       25.55       30.60      3.61 o
  19  10   3      127.86      147.98      5.77 o
  20  10   3      126.68      119.95      5.38 o
  21  10   3       23.13       26.14      4.18 o
  22  10   3       41.77       50.49      5.30 o
  23  10   3       59.97       60.01      5.38 o
  24  10   3        7.45       -4.31      4.31 o
  25  10   3        1.04       -1.26      7.63 o
  26  10   3        3.35        5.43      6.11 o
   1  11   3     3695.58     3633.38     19.35 o
   2  11   3        0.62       16.93      2.28 o
   3  11   3     5744.92     5715.93     29.08 o
   4  11   3      311.13      345.37      5.36 o
   5  11   3     4176.66     4197.31     24.68 o
   6  11   3      424.14      436.04      6.73 o
   7  11   3     5860.40     5670.79     32.46 o
   8  11   3        0.70       32.34      3.26 o
   9  11   3     4226.91     3945.76     24.25 o
  10  11   3        9.56       30.36      3.12 o
  11  11   3     2334.92     2404.30     18.00 o
  12  11   3      802.71      747.11      9.06 o
  13  11   3     1963.76     1916.25     15.06 o
  14  11   3      284.26      271.60      6.78 o
  15  11   3     1741.78     1706.70     16.49 o
  16  11   3        4.91       18.82      3.63 o
  17  11   3     2088.28     1954.93     18.07 o
  18  11   3      215.54      218.96      6.76 o
  19  11   3     1416.04     1365.46     14.44 o
  20  11   3       87.58       75.45      5.06 o
  21  11   3      871.73      908.87     13.51 o
  22  11   3        0.04        6.60      5.00 o
  23  11   3      524.77      579.20     12.51 o
  24  11   3       13.92        9.72      5.23 o
  25  11   3      414.65      460.57     16.57 o
   0  12   3     4473.39     4252.65     34.85 o
   1  12   3        9.34       25.68      2.49 o
   2  12   3     1733.44     1642.04     12.44 o
   3  12   3       14.58       17.96      2.49 o
   4  12   3      163.55      165.77      4.81 o
   5  12   3      184.10      163.49      4.77 o
   6  12   3        2.71       -2.72      2.72 o
   7  12   3        2.30       -2.64      2.64 o
   8  12   3      399.08      380.69      8.66 o
   9  12   3        7.41       -1.63      3.03 o
  10  12   3      792.65      733.31      9.24 o
  11  12   3       41.51       42.06      3.62 o
  12  12   3      644.48      605.27      9.47 o
  13  12   3      126.52      138.49      5.93 o
  14  12   3      574.80      570.54      8.92 o
  15  12   3      181.98      154.38      5.91 o
  16  12   3      267.38      294.83      7.64 o
  17  12   3        1.87        7.20      4.01 o
  18  12   3      120.00      122.86      6.45 o
  19  12   3       65.51       56.21      5.73 o
  20  12   3      120.21      127.77      7.52 o
  21  12   3       11.27       21.62      4.82 o
  22  12   3      257.83      278.88     10.60 o
  23  12   3        0.04       18.81      6.98 o
  24  12   3      126.38      170.59     10.10 o
   1  13   3     2917.08     2853.42     19.16 o
   2  13   3       45.50       93.18      3.97 o
   3  13   3     4955.99     4746.40     27.08 o
   4  13   3      354.85      392.44      7.04 o
   5  13   3     5210.48     5177.03     29.48 o
   6  13   3      200.85      285.85      6.37 o
   7  13   3     5504.11     5349.05     32.24 o
   8  13   3      535.00      552.61      8.29 o
   9  13   3     2960.71     2851.88     21.79 o
  10  13   3      242.59      282.34      7.23 o
  11  13   3     2468.88     2464.92     21.46 o
  12  13   3       60.07       78.28      5.21 o
  13  13   3     1772.53     1802.40     17.03 o
  14  13   3       94.76       88.35      5.52 o
  15  13   3     1347.78     1337.06     15.11 o
  16  13   3        5.77       19.41      4.39 o
  17  13   3     1692.58     1667.09     17.94 o
  18  13   3        1.27       37.52      4.61 o
  19  13   3     1805.20     1792.72     21.54 o
  20  13   3        1.67       42.25      5.16 o
  21  13   3      903.54      943.10     21.09 o
  22  13   3        4.70       21.36      5.75 o
  23  13   3      591.50      645.97     15.57 o
   0  14   3      881.36      822.52     13.16 o
   1  14   3       27.17       19.17      3.18 o
   2  14   3      955.45      892.98      9.72 o
   3  14   3       13.59        8.95      2.79 o
   4  14   3      117.20      113.61      4.66 o
   5  14   3      109.74      112.59      4.92 o
   6  14   3       89.90       94.36      4.28 o
   7  14   3      118.77      103.25      4.81 o
   8  14   3      107.72      110.59      4.66 o
   9  14   3       15.63       13.22      3.32 o
  10  14   3      376.42      351.63      7.53 o
  11  14   3        7.43        8.37      3.75 o
  12  14   3      735.95      683.18     10.47 o
  13  14   3       10.97       18.85      4.13 o
  14  14   3      325.37      332.83      8.68 o
  15  14   3       56.02       62.46      5.70 o
  16  14   3       74.13       87.25      7.51 o
  17  14   3       31.47       33.97      5.90 o
  18  14   3       15.35       19.86      5.59 o
  19  14   3        3.80       13.05      6.48 o
  20  14   3       61.81       69.20      7.54 o
  21  14   3      121.64      120.02      8.53 o
  22  14   3       80.97       94.52      8.65 o
   1  15   3     2293.53     2310.12     19.34 o
   2  15   3      232.30      239.94      6.01 o
   3  15   3     3098.59     3010.74     21.13 o
   4  15   3       54.56       93.13      4.44 o
   5  15   3     3332.20     3125.59     23.57 o
   6  15   3        0.84       42.70      3.65 o
   7  15   3     2719.88     2656.91     21.73 o
   8  15   3       11.57       53.17      4.21 o
   9  15   3     2138.26     2118.90     20.62 o
  10  15   3        4.52       30.62      4.32 o
  11  15   3     1344.56     1438.55     16.29 o
  12  15   3       40.89       65.29      6.01 o
  13  15   3     1362.97     1370.45     19.02 o
  14  15   3        1.69       33.82      6.29 o
  15  15   3     1344.05     1349.36     20.19 o
  16  15   3       60.84       96.85      7.32 o
  17  15   3     1366.57     1354.81     21.20 o
  18  15   3        1.18       27.30      6.20 o
  19  15   3      772.60      748.91     17.72 o
  20  15   3       35.90       72.44      7.87 o
   0  16   3      135.37      163.51      9.91 o
   1  16   3        0.62       -2.38      3.68 o
   2  16   3      288.31      277.23      7.78 o
   3  16   3       83.66       84.42      5.28 o
   4  16   3      348.16      344.26      9.69 o
   5  16   3      419.32      353.72      8.31 o
   6  16   3       98.19      112.74      5.59 o
   7  16   3       91.26      106.42      5.94 o
   8  16   3       91.76       97.07      6.07 o
   9  16   3      154.94      137.04      8.01 o
  10  16   3      207.75      229.96      8.64 o
  11  16   3      120.70      121.75      7.39 o
  12  16   3      232.64      220.43      9.55 o
  13  16   3        1.58        1.38      5.50 o
  14  16   3      120.17      141.42      9.40 o
  15  16   3       36.26       44.18      6.78 o
  16  16   3       39.38       59.52      8.30 o
  17  16   3       29.67       46.66      7.53 o
  18  16   3      134.78      177.37     11.71 o
   1  17   3      825.83      797.80     12.44 o
   2  17   3       14.49       16.01      4.52 o
   3  17   3      819.48      857.54     14.35 o
   4  17   3       21.35       33.72      6.32 o
   5  17   3     1754.27     1770.40     21.99 o
   6  17   3        0.28       68.15      7.58 o
   7  17   3     2865.37     2815.26     31.02 o
   8  17   3       11.37       82.47      6.69 o
   9  17   3     1677.06     1619.75     22.50 o
  10  17   3        3.18       47.82      6.53 o
  11  17   3      428.96      418.98     11.84 o
  12  17   3       28.14       23.44      6.53 o
  13  17   3      285.80      348.31     10.86 o
  14  17   3       13.36       33.80      6.39 o
  15  17   3      701.58      723.30     15.85 o
  16  17   3       16.68       65.11      9.58 o
   0  18   3      769.28      779.63     24.45 o
   1  18   3        0.39       13.27      5.31 o
   2  18   3      448.40      433.56     11.86 o
   3  18   3        0.32        5.66      4.37 o
   4  18   3      136.16      150.29      9.60 o
   5  18   3       20.61       24.79      5.94 o
   6  18   3      137.04      150.50      9.92 o
   7  18   3       17.17       20.01      6.58 o
   8  18   3      347.56      325.29     12.21 o
   9  18   3        2.93        8.90      6.06 o
  10  18   3      299.23      315.02     11.02 o
  11  18   3        0.93       25.42      5.63 o
  12  18   3      267.09      331.43     12.68 o
  13  18   3        0.27        2.83      5.75 o
  14  18   3      212.85      243.49     11.61 o
   1  19   3     1148.62     1226.29     24.32 o
   2  19   3      127.05      163.47     10.69 o
   3  19   3      844.72      888.84     26.00 o
   4  19   3      109.54      143.62     12.71 o
   5  19   3      729.38      739.51     18.84 o
   6  19   3       15.88       64.81      9.17 o
   7  19   3      735.19      826.74     20.59 o
   8  19   3      121.97      201.87     15.67 o
   9  19   3      916.97      983.03     25.12 o
  10  19   3      108.15      151.65     10.14 o
   0  20   3      324.27      442.02     21.52 o
   1  20   3        6.37       41.07      7.15 o
   2  20   3      389.04      464.84     20.47 o
   3  20   3       32.06       48.76      9.56 o
   4  20   3      426.90      408.28     17.71 o
   5  20   3        0.30       11.92      8.24 o
   0   0   4    14302.37    15182.58    163.07 o
   1   0   4      879.20     1096.58     13.79 o
   2   0   4    24843.23    25075.23    276.74 o
   3   0   4     7694.79     8721.32     62.20 o
   4   0   4    20955.01    22209.17    135.48 o
   5   0   4     2132.86     2194.60     17.44 o
   6   0   4    18499.95    18289.41    102.46 o
   7   0   4     2472.06     2596.89     17.34 o
   8   0   4    18042.03    18016.07     92.12 o
   9   0   4       17.82       33.28      2.03 o
  10   0   4     8097.91     7901.87     43.41 o
  11   0   4      249.11      278.62      4.22 o
  12   0   4     8531.57     8928.03     46.17 o
  13   0   4      258.26      227.99      4.87 o
  14   0   4     6280.35     6315.97     38.59 o
  15   0   4      132.19      108.95      4.44 o
  16   0   4     7213.54     6866.30     47.59 o
  17   0   4      118.49      136.50      5.74 o
  18   0   4     2880.13     2775.12     26.86 o
  19   0   4       87.21       80.26      6.75 o
  20   0   4     3962.36     3695.85     42.58 o
  21   0   4        0.11       35.40      6.21 o
  22   0   4     2143.04     2048.71     33.66 o
  23   0   4        3.49        7.72      6.44 o
  24   0   4      697.91      809.29     18.16 o
  25   0   4       23.96       35.46      9.58 o
  26   0   4     1072.79     1145.57     28.15 o
  27   0   4        1.46       29.41     11.61 o
  28   0   4      670.45      776.05     48.76 o
  29   0   4       83.45      117.19     18.06 o
   1   1   4     2271.92     2332.75     15.87 o
   2   1   4     1043.23     1129.37      7.83 o
   3   1   4       71.06       67.53      2.13 o
   4   1   4      249.39      222.05      3.13 o
   5   1   4      205.49      193.82      3.10 o
   6   1   4      475.01      456.75      4.08 o
   7   1   4      330.03      352.94      3.35 o
   8   1   4      479.04      534.58      4.36 o
   9   1   4       65.02       74.55      1.79 o
  10   1   4     2108.81     2207.90     10.24 o
  11   1   4       66.39       51.44      1.95 o
  12   1   4     1167.43     1174.47      7.38 o
  13   1   4      225.85      223.11      3.20 o
  14   1   4      966.12      875.73      6.75 o
  15   1   4       15.84       13.38      2.03 o
  16   1   4      463.11      426.97      5.99 o
  17   1   4      375.66      338.42      5.38 o
  18   1   4      223.18      213.33      5.94 o
  19   1   4        0.59       -0.53      2.83 o
  20   1   4      259.85      227.98      6.82 o
  21   1   4      141.25      132.32      6.86 o
  22   1   4       80.46       79.64      5.63 o
  23   1   4       36.58       21.01      4.12 o
  24   1   4        8.37       -4.67      4.67 o
  25   1   4        2.05        0.87      5.52 o
  26   1   4       11.09        9.43      6.73 o
  27   1   4        0.74        2.56      6.53 o
  28   1   4       17.64       24.96      8.26 o
  29   1   4       18.08       45.47      6.96 o
   0   2   4    28179.48    29718.34    363.54 o
   1   2   4       74.35       96.26      5.26 o
   2   2   4    16623.38    16826.18     68.85 o
   3   2   4     4713.76     4705.68     23.15 o
   4   2   4    11764.73    11986.17     49.98 o
   5   2   4      606.54      599.59      5.26 o
   6   2   4    11195.36    11263.21     46.90 o
   7   2   4      718.76      696.79      5.16 o
   8   2   4     6934.98     6889.26     27.15 o
   9   2   4     2106.65     2074.67     10.26 o
  10   2   4     6033.74     6013.62     23.89 o
  11   2   4      394.15      339.16      3.61 o
  12   2   4     7124.13     7241.00     29.31 o
  13   2   4      380.45      315.75      4.11 o
  14   2   4     4959.28     4878.24     22.95 o
  15   2   4      774.45      718.29      6.38 o
  16   2   4     6486.16     6220.11     30.01 o
  17   2   4      494.99      484.08      6.67 o
  18   2   4     5548.75     5406.72     30.95 o
  19   2   4      177.32      208.88      6.10 o
  20   2   4     1975.43     1907.45     16.91 o
  21   2   4      154.23      155.55      5.91 o
  22   2   4     1404.23     1328.94     14.75 o
  23   2   4       37.83       38.78      4.61 o
  24   2   4      495.00      517.78     12.02 o
  25   2   4        7.22       -6.15      6.15 o
  26   2   4      716.08      752.17     19.21 o
  27   2   4       57.82       96.00     10.21 o
  28   2   4      624.47      698.00     27.02 o
  29   2   4       34.00       52.55      7.76 o
   1   3   4      210.53      207.36      3.16 o
   2   3   4       89.73       61.79      1.81 o
   3   3   4     1214.39     1266.37      8.27 o
   4   3   4     2847.10     3030.95     14.51 o
   5   3   4      205.49      198.52      2.75 o
   6   3   4     1543.90     1657.44      9.30 o
   7   3   4      113.07      124.86      2.50 o
   8   3   4      264.22      294.74      3.12 o
   9   3   4      280.00      269.76      2.91 o
  10   3   4     1380.36     1362.71      8.02 o
  11   3   4      497.17      441.63      4.26 o
  12   3   4     1278.16     1374.28      8.40 o
  13   3   4      233.96      260.12      3.82 o
  14   3   4       33.65       31.76      2.12 o
  15   3   4      119.04      110.32      3.37 o
  16   3   4       74.89       81.53      3.35 o
  17   3   4       29.48       26.21      2.76 o
  18   3   4      211.35      199.62      5.62 o
  19   3   4       67.25       71.54      4.36 o
  20   3   4      454.55      424.33      8.30 o
  21   3   4      144.45      118.29      5.70 o
  22   3   4        8.48       -0.62      3.45 o
  23   3   4        0.06       -3.42      3.42 o
  24   3   4       73.94       59.44      6.14 o
  25   3   4        0.14       -3.97      4.82 o
  26   3   4       13.01        5.13      7.50 o
  27   3   4       13.70       31.89      8.61 o
  28   3   4        5.48       -6.38      9.56 o
  29   3   4       18.53       21.78     10.57 o
   0   4   4     6162.87     6220.82     42.18 o
   1   4   4      358.83      295.97      4.85 o
   2   4   4    22140.33    22710.87    105.74 o
   3   4   4       66.51       77.64      2.85 o
   4   4   4     8742.22     8739.01     36.90 o
   5   4   4      292.20      375.32      3.48 o
   6   4   4     5142.31     5008.64     21.52 o
   7   4   4      339.47      417.55      3.97 o
   8   4   4     6948.02     6829.83     27.95 o
   9   4   4       60.52       62.62      2.02 o
  10   4   4     6566.49     6472.73     26.95 o
  11   4   4      158.30      202.99      3.11 o
  12   4   4     6057.49     6087.45     26.26 o
  13   4   4      553.75      498.73      5.82 o
  14   4   4     2807.97     2764.36     15.22 o
  15   4   4      244.64      225.63      4.66 o
  16   4   4     3575.39     3460.32     20.08 o
  17   4   4      156.50      167.47      4.69 o
  18   4   4     4212.67     3995.09     24.59 o
  19   4   4        2.25       20.09      3.83 o
  20   4   4     2256.66     2167.66     18.77 o
  21   4   4       37.26       28.74      3.90 o
  22   4   4     1259.72     1216.44     14.73 o
  23   4   4        3.13        2.54      3.94 o
  24   4   4      820.33      836.65     15.58 o
  25   4   4        1.61        0.51      5.05 o
  26   4   4      675.16      765.03     16.12 o
  27   4   4        6.28       15.64      7.99 o
  28   4   4      282.94      297.69     14.52 o
  29   4   4        1.14       -0.60     11.37 o
   1   5   4      244.36      253.34      3.25 o
   2   5   4     1992.12     2112.00     11.52 o
   3   5   4     2148.15     2104.35     11.91 o
   4   5   4      188.06      205.36      2.81 o
   5   5   4      949.52      914.12      5.90 o
   6   5   4      278.84      292.05      3.62 o
   7   5   4       36.01       35.60      1.74 o
   8   5   4       38.04       42.95      1.89 o
   9   5   4      431.95      392.29      4.29 o
  10   5   4       68.70       77.31      2.38 o
  11   5   4     1580.15     1502.79      9.91 o
  12   5   4        5.53        6.80      1.97 o
  13   5   4       73.74       82.86      2.85 o
  14   5   4        0.20       -2.05      2.05 o
  15   5   4       15.22       13.55      2.30 o
  16   5   4       81.09       83.40      3.53 o
  17   5   4        2.05       -0.87      2.69 o
  18   5   4      129.87      150.95      5.13 o
  19   5   4      236.99      224.84      6.19 o
  20   5   4      131.61      146.42      5.53 o
  21   5   4      163.95      159.58      6.39 o
  22   5   4       16.38       29.83      4.88 o
  23   5   4       11.85       11.81      6.81 o
  24   5   4        0.41       -1.69      6.06 o
  25   5   4       62.37       60.56      7.33 o
  26   5   4       50.77       69.94      9.68 o
  27   5   4       67.16       93.06      9.25 o
  28   5   4        4.40       11.29      6.24 o
   0   6   4     9359.02     9203.63     52.56 o
   1   6   4      571.36      621.82      7.24 o
   2   6   4    19456.13    19825.30     81.73 o
   3   6   4      510.57      502.86      4.75 o
   4   6   4     9155.47     9201.13     37.76 o
   5   6   4      711.67      692.14      5.46 o
   6   6   4    10130.63     9858.56     41.87 o
   7   6   4      246.53      295.20      4.05 o
   8   6   4     8077.61     7698.60     34.24 o
   9   6   4     1290.90     1254.76      8.96 o
  10   6   4     7170.55     7064.56     36.01 o
  11   6   4      551.19      558.11      6.24 o
  12   6   4     8237.02     8135.97     37.33 o
  13   6   4      808.64      710.72      7.13 o
  14   6   4     4265.88     4146.56     22.67 o
  15   6   4      945.66      902.95      8.79 o
  16   6   4     3091.01     3028.62     18.81 o
  17   6   4       10.06       23.95      3.09 o
  18   6   4     3373.69     3304.25     22.06 o
  19   6   4       44.22       67.99      4.19 o
  20   6   4     1565.95     1499.00     14.18 o
  21   6   4       66.97       70.86      4.63 o
  22   6   4     1581.70     1616.95     17.06 o
  23   6   4      117.43      135.17      8.83 o
  24   6   4     1649.84     1599.27     23.11 o
  25   6   4        4.81       11.00      6.51 o
  26   6   4      653.70      690.09     16.81 o
  27   6   4        3.39       15.81      5.85 o
  28   6   4      336.34      425.98     19.46 o
   1   7   4       16.56       20.80      1.41 o
   2   7   4      167.38      145.86      2.46 o
   3   7   4     2092.52     2192.25     11.18 o
   4   7   4      154.51      127.48      2.87 o
   5   7   4      480.40      481.56      4.40 o
   6   7   4      598.82      557.77      5.11 o
   7   7   4        3.29        2.46      1.57 o
   8   7   4      242.95      208.29      3.97 o
   9   7   4        4.24       -2.27      2.27 o
  10   7   4       88.08       88.28      3.04 o
  11   7   4     1586.63     1427.12     10.30 o
  12   7   4      499.37      503.37      6.51 o
  13   7   4       44.60       61.27      3.01 o
  14   7   4      262.32      268.90      5.21 o
  15   7   4       80.30       80.52      3.56 o
  16   7   4      363.61      290.73      5.59 o
  17   7   4       98.21      128.49      4.37 o
  18   7   4       88.12      108.48      4.36 o
  19   7   4      786.08      700.60      8.26 o
  20   7   4      209.46      177.61      5.56 o
  21   7   4       18.63       10.90      3.58 o
  22   7   4      124.52      146.66      7.29 o
  23   7   4        5.57       16.85      4.95 o
  24   7   4        5.64       11.10      5.37 o
  25   7   4       12.40       20.29      5.92 o
  26   7   4       39.09       61.52      7.25 o
  27   7   4       48.68       71.23      6.64 o
  28   7   4       37.44       91.51     21.49 o
   0   8   4    16115.30    15883.27    105.80 o
   1   8   4      336.25      420.85      6.91 o
   2   8   4     8362.76     8364.39     38.31 o
   3   8   4      580.25      631.33      6.22 o
   4   8   4     6854.47     6592.30     31.34 o
   5   8   4     1318.13     1269.58     10.02 o
   6   8   4     6463.58     6360.13     31.95 o
   7   8   4      202.65      260.30      4.53 o
   8   8   4    11887.94    11521.20     52.17 o
   9   8   4      306.89      382.12      4.90 o
  10   8   4     3257.49     3298.03     17.94 o
  11   8   4      306.96      320.00      4.91 o
  12   8   4     3866.74     3789.69     22.50 o
  13   8   4      161.74      184.02      4.64 o
  14   8   4     4653.82     4574.10     26.23 o
  15   8   4      198.04      204.96      5.14 o
  16   8   4     4505.75     4292.46     26.28 o
  17   8   4        1.99       33.90      3.78 o
  18   8   4     2229.59     2096.88     17.92 o
  19   8   4        3.80        7.86      2.88 o
  20   8   4      736.72      757.55      9.52 o
  21   8   4      132.27      135.74      6.19 o
  22   8   4     1740.10     1704.92     23.38 o
  23   8   4       56.69       80.31      5.47 o
  24   8   4      739.42      749.07     13.14 o
  25   8   4        2.42       19.08     11.43 o
  26   8   4      642.31      698.47     15.65 o
  27   8   4        1.88       20.45      5.89 o
   1   9   4      339.77      325.93      5.12 o
   2   9   4       91.80      119.22      3.42 o
   3   9   4      321.98      284.74      4.34 o
   4   9   4      511.02      507.83      6.27 o
   5   9   4       29.85       25.84      2.09 o
   6   9   4       58.90       44.09      2.36 o
   7   9   4       92.61      102.65      3.24 o
   8   9   4      381.54      374.00      5.25 o
   9   9   4      123.55      127.25      3.78 o
  10   9   4       15.02        0.21      2.67 o
  11   9   4      108.67      117.99      4.25 o
  12   9   4      450.98      368.78      6.52 o
  13   9   4      288.02      276.41      6.67 o
  14   9   4      653.88      580.33      7.76 o
  15   9   4        0.74       -1.47      2.95 o
  16   9   4        6.38        8.68      3.26 o
  17   9   4      203.63      189.45      5.82 o
  18   9   4      199.47      187.13      6.41 o
  19   9   4       61.67       58.65      5.40 o
  20   9   4      236.74      199.03      6.88 o
  21   9   4        8.01       11.31      4.11 o
  22   9   4        0.06        7.95      4.20 o
  23   9   4        9.50        8.84      4.19 o
  24   9   4        0.35        9.73      4.60 o
  25   9   4        3.36       29.51      6.66 o
  26   9   4        5.02       21.08      9.23 o
   0  10   4     4352.15     4213.18     34.98 o
   1  10   4        0.11       22.38      3.32 o
   2  10   4     5151.98     5100.36     29.60 o
   3  10   4       30.60       76.10      3.74 o
   4  10   4     2939.66     2863.98     20.10 o
   5  10   4       89.50      137.20      3.94 o
   6  10   4     6533.20     6368.86     38.98 o
   7  10   4        4.43       58.17      3.56 o
   8  10   4     5919.24     5768.45     35.66 o
   9  10   4      112.73      101.82      4.22 o
  10  10   4     1900.59     1838.05     14.42 o
  11  10   4        0.00        1.68      2.74 o
  12  10   4     1727.66     1732.70     14.99 o
  13  10   4      104.71      111.22      4.89 o
  14  10   4     2737.77     2540.09     20.44 o
  15  10   4      181.18      222.37      5.97 o
  16  10   4     2746.25     2643.68     20.05 o
  17  10   4       74.39       87.43      4.72 o
  18  10   4      904.97      917.45     11.21 o
  19  10   4       18.62       16.59      4.06 o
  20  10   4      997.27      963.11     13.68 o
  21  10   4       56.94       53.43      6.50 o
  22  10   4      802.01      784.64     16.60 o
  23  10   4       39.93       52.75      7.95 o
  24  10   4      606.87      676.38     18.60 o
  25  10   4       11.64        2.65      7.50 o
   1  11   4      212.35      192.52      5.42 o
   2  11   4      447.86      377.65      6.84 o
   3  11   4      449.08      434.19      6.23 o
   4  11   4      782.14      727.86      8.92 o
   5  11   4      224.07      231.12      5.89 o
   6  11   4      103.98      116.43      4.80 o
   7  11   4     1440.18     1344.52     14.02 o
   8  11   4      932.54      854.28     10.29 o
   9  11   4      553.04      517.83      8.14 o
  10  11   4      724.67      607.74      8.19 o
  11  11   4      198.22      218.64      5.86 o
  12  11   4       57.23       47.70      3.85 o
  13  11   4      332.71      320.46      7.54 o
  14  11   4      416.55      368.98      7.69 o
  15  11   4      174.38      166.69      5.94 o
  16  11   4      154.33      158.20      6.25 o
  17  11   4       44.30       34.96      4.31 o
  18  11   4       46.67       38.14      4.91 o
  19  11   4       16.00        9.69      4.94 o
  20  11   4       71.84       61.54      5.88 o
  21  11   4      212.88      193.77      9.04 o
  22  11   4        5.95        4.88      4.56 o
  23  11   4       98.30      121.42      7.36 o
  24  11   4       23.15       23.94      7.42 o
   0  12   4     5117.23     4974.50     44.18 o
   1  12   4        4.79       39.68      3.71 o
   2  12   4     4561.16     4272.30     27.69 o
   3  12   4       86.04      103.74      5.33 o
   4  12   4     4645.68     4531.06     28.54 o
   5  12   4      163.22      228.16      6.07 o
   6  12   4     3980.69     3836.98     27.21 o
   7  12   4      101.58      108.48      4.58 o
   8  12   4     1311.38     1363.07     13.65 o
   9  12   4        0.39        4.79      3.21 o
  10  12   4     1431.49     1490.95     13.66 o
  11  12   4       40.53       53.44      3.99 o
  12  12   4     1828.59     1878.58     16.15 o
  13  12   4       91.30      113.71      5.31 o
  14  12   4     2552.80     2510.24     22.57 o
  15  12   4       29.43       73.46      5.15 o
  16  12   4     2796.83     2621.48     22.29 o
  17  12   4        7.33       41.34      4.74 o
  18  12   4     1572.37     1467.45     20.54 o
  19  12   4       48.53       59.96      5.92 o
  20  12   4      572.28      586.08     13.10 o
  21  12   4       41.78       45.54      5.23 o
  22  12   4      512.08      556.13     13.96 o
  23  12   4        1.50       11.94      4.80 o
   1  13   4      625.97      554.49      8.83 o
   2  13   4        0.40       -3.03      3.03 o
   3  13   4      298.69      264.32      7.22 o
   4  13   4       18.65        6.05      3.39 o
   5  13   4      630.99      608.08      9.65 o
   6  13   4        0.80       -3.00      3.00 o
   7  13   4      512.08      500.38      8.09 o
   8  13   4        3.06       -3.09      3.09 o
   9  13   4      251.98      246.47      6.62 o
  10  13   4        1.37       -3.01      3.01 o
  11  13   4      442.56      423.89      7.70 o
  12  13   4        0.22       -3.41      3.41 o
  13  13   4      259.22      278.65      7.42 o
  14  13   4        0.00        6.30      4.54 o
  15  13   4      286.37      271.43      8.01 o
  16  13   4        0.79        9.64      4.35 o
  17  13   4      113.44      138.22      7.43 o
  18  13   4        4.05        9.07      4.84 o
  19  13   4       96.05      119.07      8.89 o
  20  13   4        1.68       -3.53      4.41 o
  21  13   4       89.07      122.00      8.76 o
  22  13   4       18.16       25.85      6.79 o
   0  14   4     2363.40     2300.17     29.94 o
   1  14   4      275.09      284.64      8.27 o
   2  14   4     3523.32     3407.10     25.90 o
   3  14   4      525.63      518.70      8.49 o
   4  14   4     4276.73     4146.24     30.91 o
   5  14   4       53.61      109.18      5.17 o
   6  14   4     2985.66     3004.13     23.19 o
   7  14   4        8.23       43.08      4.21 o
   8  14   4     2352.75     2321.11     18.72 o
   9  14   4      101.76      119.22      5.17 o
  10  14   4     1413.82     1452.35     15.49 o
  11  14   4       20.05       45.51      4.65 o
  12  14   4     1143.08     1188.73     16.38 o
  13  14   4        3.62       42.72      4.89 o
  14  14   4     1487.02     1431.87     17.72 o
  15  14   4        0.58       43.94      5.59 o
  16  14   4     1857.94     1848.49     25.69 o
  17  14   4       40.12      102.88     11.45 o
  18  14   4     1560.73     1552.10     23.18 o
  19  14   4        3.21       38.35      6.08 o
  20  14   4      875.40      862.97     18.05 o
  21  14   4        3.48       26.24      5.63 o
   1  15   4      160.31      180.37      6.81 o
   2  15   4       93.40       88.06      4.86 o
   3  15   4      264.15      225.16      7.04 o
   4  15   4        6.77       12.34      3.86 o
   5  15   4      172.90      177.74      5.97 o
   6  15   4       20.15       16.62      3.70 o
   7  15   4      191.45      208.19      7.00 o
   8  15   4        0.93        1.60      4.31 o
   9  15   4      347.00      317.26      8.34 o
  10  15   4       30.01       44.74      4.46 o
  11  15   4      159.60      189.44      7.31 o
  12  15   4       16.22       14.47      4.52 o
  13  15   4       85.54      108.40      7.18 o
  14  15   4       28.69       23.47      5.48 o
  15  15   4       79.42       73.21      6.82 o
  16  15   4       41.47       69.47      6.81 o
  17  15   4       41.17       44.82      6.26 o
  18  15   4        6.71       25.06      9.29 o
  19  15   4       13.08       18.10      5.75 o
   0  16   4     2144.24     2037.24     33.83 o
   1  16   4       11.17       60.80      5.09 o
   2  16   4     1957.17     1932.74     23.59 o
   3  16   4      136.14      160.82      6.79 o
   4  16   4     1537.17     1587.28     18.39 o
   5  16   4       22.91       57.75      5.79 o
   6  16   4     1366.52     1332.49     18.62 o
   7  16   4       94.82      117.67      6.76 o
   8  16   4      924.82      950.52     15.10 o
   9  16   4       89.63      108.83      5.93 o
  10  16   4     1188.26     1213.69     17.48 o
  11  16   4        0.06       34.49      5.40 o
  12  16   4     1523.64     1553.70     23.67 o
  13  16   4       39.19       52.53      7.02 o
  14  16   4      780.13      803.97     17.60 o
  15  16   4       86.06      112.22      9.80 o
  16  16   4      529.09      562.49     13.68 o
  17  16   4        0.06       17.05      6.31 o
   1  17   4       62.93       97.79     10.10 o
   2  17   4        0.04       -2.17      5.03 o
   3  17   4      189.07      208.50      8.24 o
   4  17   4       12.47       17.56      5.04 o
   5  17   4      543.27      524.08     13.96 o
   6  17   4        7.61       25.09      5.80 o
   7  17   4      360.94      313.59     12.98 o
   8  17   4        0.60        6.91      5.16 o
   9  17   4      103.63      102.85      8.59 o
  10  17   4        0.39       -5.01      6.41 o
  11  17   4      178.68      195.44      9.89 o
  12  17   4        0.76        1.25      5.76 o
  13  17   4      104.01      123.30      9.87 o
  14  17   4       22.99       24.75      6.63 o
  15  17   4      135.89      180.01     10.32 o
   0  18   4     1072.23     1018.39     33.02 o
   1  18   4        0.06       32.16      7.91 o
   2  18   4     1080.73     1091.24     32.95 o
   3  18   4       10.00       34.15      5.86 o
   4  18   4      817.82      872.02     16.84 o
   5  18   4      116.79      155.13      9.72 o
   6  18   4      599.32      591.42     19.99 o
   7  18   4       69.45      101.52     11.11 o
   8  18   4      891.57      869.06     19.74 o
   9  18   4        3.51       46.21      7.87 o
  10  18   4      772.72      904.77     20.61 o
  11  18   4       35.67       85.95      9.34 o
  12  18   4      790.20      900.17     21.70 o
   1  19   4      162.43      147.17     15.26 o
   2  19   4        8.85       16.41      7.05 o
   3  19   4      283.72      341.27     14.77 o
   4  19   4        3.55       10.16      7.64 o
   5  19   4      397.59      459.97     17.11 o
   6  19   4        0.05       34.76      7.53 o
   7  19   4      419.62      419.97     17.67 o
   8  19   4        4.18       56.54     10.78 o
   1   1   5    21639.48    21933.35    115.74 o
   2   1   5     2590.40     2556.98     18.30 o
   3   1   5     9568.81     9292.53     50.33 o
   4   1   5     2590.68     2668.35     16.62 o
   5   1   5     7222.73     7075.29     35.38 o
   6   1   5       83.10      133.88      4.02 o
   7   1   5     8109.54     8196.07     35.59 o
   8   1   5     3242.86     3343.11     16.42 o
   9   1   5     8241.92     8386.89     36.20 o
  10   1   5      328.96      352.24      4.65 o
  11   1   5    12513.95    12131.10     50.74 o
  12   1   5      547.63      631.24      6.04 o
  13   1   5     7324.85     7064.59     32.33 o
  14   1   5      770.51      732.68      6.75 o
  15   1   5     4597.29     4637.33     24.62 o
  16   1   5       12.15       16.04      2.81 o
  17   1   5     1988.03     1959.71     15.81 o
  18   1   5      136.26      175.15      6.21 o
  19   1   5     1472.60     1418.85     16.04 o
  20   1   5       43.87       71.86      4.91 o
  21   1   5     2126.71     2048.89     20.61 o
  22   1   5       79.85      108.97      6.74 o
  23   1   5     1597.81     1496.59     20.12 o
  24   1   5       77.01       99.80      8.74 o
  25   1   5      802.71      800.94     19.25 o
  26   1   5      111.11      132.98     10.90 o
  27   1   5      823.66      945.03     23.43 o
  28   1   5        1.03       13.22     10.79 o
   0   2   5      223.53      280.53      5.03 o
   1   2   5     1080.15     1135.19      8.66 o
   2   2   5      112.76      142.22      3.77 o
   3   2   5      861.93      919.03      7.19 o
   4   2   5      537.03      557.07      5.42 o
   5   2   5       22.98       39.59      1.93 o
   6   2   5       99.89       92.48      2.45 o
   7   2   5        5.77       -1.60      1.60 o
   8   2   5      309.54      307.39      3.77 o
   9   2   5        5.03        1.65      1.37 o
  10   2   5       90.49      115.05      2.75 o
  11   2   5      135.64      145.78      3.33 o
  12   2   5        8.45        1.84      1.76 o
  13   2   5      270.21      250.61      4.96 o
  14   2   5        0.36       -2.08      2.08 o
  15   2   5        6.19        6.15      2.45 o
  16   2   5        2.30       -2.78      2.78 o
  17   2   5      188.63      164.34      5.25 o
  18   2   5       57.98       61.54      3.89 o
  19   2   5       18.84       12.64      3.79 o
  20   2   5        0.03       -3.60      3.60 o
  21   2   5        0.04       -3.98      3.98 o
  22   2   5        5.17        7.98      3.89 o
  23   2   5       18.45       19.47      4.53 o
  24   2   5        1.68       -5.39      5.39 o
  25   2   5        2.02       -6.53      6.53 o
  26   2   5        0.21       -7.04      7.04 o
  27   2   5       14.52       43.86     14.88 o
  28   2   5        0.37       -0.21      8.35 o
   1   3   5    21050.31    21616.76     89.53 o
   2   3   5       17.80       33.58      5.26 o
   3   3   5    12243.85    12443.67     53.93 o
   4   3   5       64.73       63.41      2.54 o
   5   3   5     1218.48     1226.56      9.49 o
   6   3   5        1.89       -1.08      1.08 o
   7   3   5     2902.37     2777.89     15.18 o
   8   3   5       17.15       17.98      1.69 o
   9   3   5     4029.83     4131.11     20.17 o
  10   3   5        3.62       15.66      1.66 o
  11   3   5     5939.19     5834.27     28.27 o
  12   3   5        1.77       30.76      2.31 o
  13   3   5     6629.87     6575.43     31.96 o
  14   3   5       25.54       49.84      3.01 o
  15   3   5     4425.40     4284.35     23.95 o
  16   3   5        2.63       18.97      2.69 o
  17   3   5     2583.59     2422.71     18.59 o
  18   3   5        0.24        1.98      3.39 o
  19   3   5     1093.81     1056.56     11.47 o
  20   3   5        1.46       -0.86      3.54 o
  21   3   5     1741.21     1663.97     17.32 o
  22   3   5       11.19       26.91      4.83 o
  23   3   5     1122.16     1133.45     17.97 o
  24   3   5        4.57        0.80      5.10 o
  25   3   5      849.70      843.00     19.18 o
  26   3   5        3.89       12.53      6.80 o
  27   3   5      274.48      321.60     15.71 o
  28   3   5        8.07        9.55      7.00 o
   0   4   5       65.94       80.81      3.12 o
   1   4   5      714.77      760.44      5.75 o
   2   4   5      104.96      132.10      2.97 o
   3   4   5       51.00       54.16      1.91 o
   4   4   5       17.53       13.57      1.67 o
   5   4   5      216.38      239.14      4.19 o
   6   4   5     1381.01     1390.17      8.45 o
   7   4   5      112.92       91.00      2.40 o
   8   4   5      972.98      873.27      6.77 o
   9   4   5     1429.99     1407.07      8.79 o
  10   4   5        4.30        4.53      1.78 o
  11   4   5        0.58        0.87      1.75 o
  12   4   5      429.54      407.10      5.50 o
  13   4   5     1553.05     1437.43     11.51 o
  14   4   5       35.06       26.24      3.08 o
  15   4   5      406.81      401.77      6.18 o
  16   4   5      777.26      688.32      8.82 o
  17   4   5      472.30      442.64      7.47 o
  18   4   5       45.31       44.08      4.32 o
  19   4   5      237.24      211.54      6.44 o
  20   4   5       89.15      103.27      5.38 o
  21   4   5        4.55       -0.25      3.57 o
  22   4   5        1.53        0.84      4.78 o
  23   4   5        2.15       -5.14      5.14 o
  24   4   5        4.59       -5.50      5.50 o
  25   4   5        9.71       -2.93      7.23 o
  26   4   5       11.94        0.80      6.45 o
  27   4   5        0.34       -5.38      8.13 o
  28   4   5        0.80       12.44     10.06 o
   1   5   5    16655.54    16430.95     72.76 o
   2   5   5     3870.98     3970.03     20.61 o
   3   5   5    15933.67    15841.05     70.05 o
   4   5   5      237.05      290.19      5.53 o
   5   5   5     7690.73     7510.14     34.43 o
   6   5   5       41.77       31.17      2.04 o
   7   5   5     1659.44     1721.79     10.66 o
   8   5   5      100.31      118.98      2.85 o
   9   5   5      952.25      972.45      8.39 o
  10   5   5       28.15       39.87      2.32 o
  11   5   5     2142.64     2109.58     13.96 o
  12   5   5      904.36      819.58      8.59 o
  13   5   5     7495.61     7271.60     41.10 o
  14   5   5      446.45      456.52      6.94 o
  15   5   5     3970.29     3919.88     24.08 o
  16   5   5      133.31      203.82      7.12 o
  17   5   5     7186.52     6731.80     38.79 o
  18   5   5      510.72      492.00      8.64 o
  19   5   5     2518.70     2443.57     19.71 o
  20   5   5       11.18       11.86      3.51 o
  21   5   5      716.23      722.47     11.21 o
  22   5   5       10.10        1.04      5.32 o
  23   5   5      426.06      430.14     13.37 o
  24   5   5        4.04       -6.21      6.21 o
  25   5   5      282.83      301.27     12.63 o
  26   5   5        2.05       -6.38      6.38 o
  27   5   5      523.90      578.25     21.94 o
   0   6   5     2411.12     2281.47     18.14 o
   1   6   5      355.89      350.60      4.31 o
   2   6   5       92.39       83.79      2.54 o
   3   6   5      337.13      365.00      4.62 o
   4   6   5      528.77      550.35      5.70 o
   5   6   5      485.19      384.07      4.49 o
   6   6   5      267.81      262.99      4.22 o
   7   6   5      106.79       90.27      2.84 o
   8   6   5      206.19      173.68      3.99 o
   9   6   5       62.32       84.37      3.17 o
  10   6   5       71.11       76.26      3.30 o
  11   6   5      126.72      122.53      3.98 o
  12   6   5      199.55      211.46      5.24 o
  13   6   5       91.90      101.14      4.70 o
  14   6   5       12.58       21.50      3.23 o
  15   6   5        9.67       23.37      3.35 o
  16   6   5      222.70      217.43      5.68 o
  17   6   5       54.49       77.31      4.64 o
  18   6   5      334.95      330.89      7.12 o
  19   6   5       11.50       20.30      4.04 o
  20   6   5       59.81       72.70      4.72 o
  21   6   5       11.71        9.60      4.22 o
  22   6   5      116.68      135.94      6.95 o
  23   6   5      122.88      118.84      8.20 o
  24   6   5       23.13       12.79      5.91 o
  25   6   5        4.59        8.07      6.52 o
  26   6   5        3.10        1.82      5.38 o
  27   6   5       12.05       39.14     10.73 o
   1   7   5     8597.16     8528.87     43.03 o
   2   7   5       89.45      188.88     10.61 o
   3   7   5    16832.90    16503.79     73.57 o
   4   7   5      314.54      393.04      7.55 o
   5   7   5     5506.30     5422.92     29.93 o
   6   7   5       69.75      112.97      5.36 o
   7   7   5     6470.53     6242.41     32.73 o
   8   7   5      353.38      341.83      5.13 o
   9   7   5     2546.30     2487.40     16.96 o
  10   7   5      252.88      261.49      5.17 o
  11   7   5     2637.84     2610.89     18.33 o
  12   7   5       16.74       55.42      3.69 o
  13   7   5     4276.27     4122.07     28.03 o
  14   7   5      354.44      389.02      7.49 o
  15   7   5     5352.11     5118.71     32.35 o
  16   7   5        0.00       44.13      3.65 o
  17   7   5     3929.93     3737.72     24.27 o
  18   7   5       32.19       55.86      3.78 o
  19   7   5     2762.62     2645.47     20.76 o
  20   7   5       13.01       39.12      4.37 o
  21   7   5      968.92      963.34     15.87 o
  22   7   5        1.56       12.59      4.71 o
  23   7   5      526.16      626.92     15.65 o
  24   7   5       21.79       17.14      5.73 o
  25   7   5      399.97      432.57     14.87 o
  26   7   5        8.40       21.89      5.63 o
   0   8   5        5.24        2.83      4.23 o
   1   8   5        1.97        1.65      1.94 o
   2   8   5      534.54      468.87      6.24 o
   3   8   5        3.38        2.43      1.99 o
   4   8   5        6.64       10.74      2.00 o
   5   8   5       29.67       31.21      2.63 o
   6   8   5      122.26      121.33      3.72 o
   7   8   5       34.58       41.21      3.03 o
   8   8   5      680.96      557.32      7.34 o
   9   8   5        3.04       -1.97      2.81 o
  10   8   5      310.70      276.28      6.37 o
  11   8   5       21.11       22.71      3.47 o
  12   8   5      241.95      238.29      6.48 o
  13   8   5        1.37        1.75      3.41 o
  14   8   5        6.03        0.24      4.34 o
  15   8   5        0.30        0.20      3.78 o
  16   8   5       26.87        9.72      3.62 o
  17   8   5        5.60       11.72      3.00 o
  18   8   5        5.96        1.21      3.06 o
  19   8   5        4.84        9.77      3.26 o
  20   8   5       31.30       42.80      4.73 o
  21   8   5       42.74       58.81      5.80 o
  22   8   5      147.03      175.03      8.95 o
  23   8   5       11.83       19.36      6.45 o
  24   8   5      112.67      131.64      9.93 o
  25   8   5        6.16       25.60      6.16 o
  26   8   5       19.56       16.88      7.94 o
   1   9   5     9211.37     8715.44     54.41 o
   2   9   5      258.46      316.09      7.57 o
   3   9   5     4055.65     3990.89     25.41 o
   4   9   5       99.76      139.14      5.81 o
   5   9   5     2783.35     2723.28     20.20 o
   6   9   5      271.03      266.17      6.72 o
   7   9   5     3154.31     3126.24     24.45 o
   8   9   5       31.80       34.09      3.84 o
   9   9   5     2325.57     2226.29     19.99 o
  10   9   5        0.08       29.27      3.72 o
  11   9   5     4441.92     4385.09     32.71 o
  12   9   5        9.32       67.59      5.13 o
  13   9   5     4412.74     4334.54     31.92 o
  14   9   5       81.66      122.43      5.52 o
  15   9   5     2262.43     2182.96     19.29 o
  16   9   5        9.89       17.33      4.83 o
  17   9   5     1259.94     1226.97     17.09 o
  18   9   5       64.64       58.93      5.06 o
  19   9   5      825.14      851.68     13.07 o
  20   9   5      123.72      112.85      6.80 o
  21   9   5      809.85      813.75     15.07 o
  22   9   5       99.83      104.91      8.38 o
  23   9   5     1180.25     1219.22     20.66 o
  24   9   5       42.30       68.43      7.46 o
  25   9   5      401.97      448.18     14.21 o
   0  10   5      320.06      315.09      7.33 o
   1  10   5      473.10      400.20      6.30 o
   2  10   5       11.19       11.48      2.89 o
   3  10   5      504.38      503.42      7.95 o
   4  10   5        3.59        8.74      3.07 o
   5  10   5        2.95        1.09      3.03 o
   6  10   5     2470.63     2343.93     21.40 o
   7  10   5      208.75      225.48      7.21 o
   8  10   5     1982.17     1734.29     16.72 o
   9  10   5       75.12       74.96      5.27 o
  10  10   5      278.29      246.39      7.32 o
  11  10   5        5.61        0.84      4.06 o
  12  10   5       10.11        5.52      4.05 o
  13  10   5      132.23      145.17      6.25 o
  14  10   5        5.34       -3.89      3.89 o
  15  10   5       22.36        7.56      4.12 o
  16  10   5        2.76       -1.98      4.29 o
  17  10   5      128.61      122.80      6.58 o
  18  10   5       38.95       44.73      5.26 o
  19  10   5        0.06        5.43      6.71 o
  20  10   5        8.72        8.05      5.03 o
  21  10   5      102.32      103.81      8.18 o
  22  10   5       55.80       50.45      8.01 o
  23  10   5        2.50       11.78      5.85 o
  24  10   5      129.66      142.51      9.33 o
   1  11   5     3397.37     3217.63     22.54 o
   2  11   5        8.51       16.38      3.07 o
   3  11   5     4146.49     3931.37     26.23 o
   4  11   5       13.93       57.14      4.01 o
   5  11   5     3269.46     3062.78     23.43 o
   6  11   5       68.89       80.31      5.02 o
   7  11   5     1628.11     1644.42     18.00 o
   8  11   5        5.42       25.18      4.27 o
   9  11   5     2440.53     2380.87     21.48 o
  10  11   5      189.94      252.96      7.30 o
  11  11   5     2280.11     2232.55     20.17 o
  12  11   5       16.35       38.98      4.91 o
  13  11   5     2090.10     2016.33     20.91 o
  14  11   5       32.17       54.46      4.95 o
  15  11   5     1243.84     1259.79     14.20 o
  16  11   5        3.06        6.89      4.43 o
  17  11   5      912.06      935.37     17.31 o
  18  11   5       37.95       48.26      6.44 o
  19  11   5      805.38      832.69     16.74 o
  20  11   5        4.08       19.20      5.13 o
  21  11   5     1033.86      946.74     30.00 o
  22  11   5        6.04       32.29      7.54 o
  23  11   5      323.28      359.91     15.69 o
   0  12   5        0.69       -3.88      3.88 o
   1  12   5      110.91      101.58      4.50 o
   2  12   5      114.07      119.58      4.65 o
   3  12   5      339.21      292.89      6.06 o
   4  12   5      693.40      669.50      9.94 o
   5  12   5        0.47        1.73      2.83 o
   6  12   5      828.95      755.70     10.40 o
   7  12   5       20.04       20.70      3.66 o
   8  12   5     1122.91     1006.13     12.46 o
   9  12   5       31.05       24.92      4.17 o
  10  12   5      404.78      396.66      9.17 o
  11  12   5       24.63       31.01      4.41 o
  12  12   5      232.20      220.60      7.19 o
  13  12   5        2.74       -2.68      4.13 o
  14  12   5      233.73      227.61      8.90 o
  15  12   5       25.76       23.54      4.76 o
  16  12   5       71.68       80.56      6.29 o
  17  12   5        6.72       20.07      4.79 o
  18  12   5       39.04       51.94      7.01 o
  19  12   5       85.67       78.10      7.95 o
  20  12   5       40.05       49.07      6.97 o
  21  12   5        1.70       24.27      7.57 o
  22  12   5      129.80      157.41     10.56 o
   1  13   5     4406.90     4325.90     30.79 o
   2  13   5      738.26      647.59     11.58 o
   3  13   5     2870.13     2810.69     24.20 o
   4  13   5      473.70      439.43      9.65 o
   5  13   5     2192.29     2134.25     21.07 o
   6  13   5        1.04       25.33      3.92 o
   7  13   5     1629.88     1661.04     15.52 o
   8  13   5       86.95      108.94      4.93 o
   9  13   5     1684.72     1681.18     16.68 o
  10  13   5      223.53      240.09      7.07 o
  11  13   5     2744.95     2619.57     26.52 o
  12  13   5       96.41      142.34      7.82 o
  13  13   5     1837.35     1849.71     23.05 o
  14  13   5       38.83       67.74      6.87 o
  15  13   5     1125.47     1127.39     20.34 o
  16  13   5      189.14      222.00     11.46 o
  17  13   5      996.37     1132.68     20.57 o
  18  13   5        0.02       22.49      6.08 o
  19  13   5      656.04      720.49     17.22 o
  20  13   5       31.19       62.38      9.41 o
  21  13   5      562.33      594.65     20.10 o
   0  14   5       21.37       15.45      6.12 o
   1  14   5      300.85      277.99      7.00 o
   2  14   5       69.77       98.47      5.49 o
   3  14   5      884.57      771.93     12.05 o
   4  14   5      477.00      453.48      9.39 o
   5  14   5      192.64      193.82      6.73 o
   6  14   5      918.34      873.70     12.64 o
   7  14   5      280.06      250.74      7.22 o
   8  14   5      327.51      355.65      8.07 o
   9  14   5      679.54      564.82     10.21 o
  10  14   5       72.88       82.19      5.19 o
  11  14   5       13.19       15.57      4.15 o
  12  14   5       72.22      100.67      6.46 o
  13  14   5      144.41      145.32      8.60 o
  14  14   5       28.95       26.85      5.82 o
  15  14   5      163.07      167.60     10.49 o
  16  14   5      180.34      234.12     11.48 o
  17  14   5        2.12       17.49      5.88 o
  18  14   5      162.78      242.08     12.38 o
  19  14   5       40.89       61.08      6.82 o
   1  15   5     2859.49     2859.30     25.87 o
   2  15   5        0.03       50.23      5.07 o
   3  15   5     2197.82     2181.56     22.12 o
   4  15   5        3.97       45.85      4.68 o
   5  15   5     1265.32     1270.73     15.15 o
   6  15   5       39.94       49.11      5.29 o
   7  15   5      882.23      876.60     13.93 o
   8  15   5       17.21       25.37      4.53 o
   9  15   5     1361.48     1344.44     18.22 o
  10  15   5        1.68       39.90      4.50 o
  11  15   5     1522.49     1456.73     21.42 o
  12  15   5       44.17       66.44      6.58 o
  13  15   5     1221.16     1295.15     27.01 o
  14  15   5        2.05       35.25      8.00 o
  15  15   5     1135.24     1247.05     32.02 o
  16  15   5        0.62       45.37      7.18 o
  17  15   5      716.88      711.98     19.11 o
   0  16   5      105.06       98.64      9.99 o
   1  16   5       12.06       17.78      4.33 o
   2  16   5      149.65      151.81      7.49 o
   3  16   5       46.89       34.21      5.17 o
   4  16   5      416.87      418.90     10.21 o
   5  16   5       30.50       38.09      4.64 o
   6  16   5      295.56      273.38      8.83 o
   7  16   5        5.27       11.08      4.37 o
   8  16   5       42.91       70.53      5.86 o
   9  16   5        0.85       -4.33      4.33 o
  10  16   5       19.20       15.24      6.22 o
  11  16   5       95.54       90.64      8.28 o
  12  16   5        1.40       -3.46      7.86 o
  13  16   5       52.09       55.87      6.03 o
  14  16   5       53.83       58.79      6.63 o
  15  16   5       43.93       74.50      7.80 o
   1  17   5      921.12     1020.81     20.21 o
   2  17   5       13.15       42.11      7.16 o
   3  17   5     1217.02     1151.10     21.13 o
   4  17   5       17.99       37.37      5.38 o
   5  17   5      915.59      943.59     17.25 o
   6  17   5        1.50       27.23      5.28 o
   7  17   5      904.07      979.09     24.51 o
   8  17   5       46.53       76.36      6.93 o
   9  17   5      601.78      616.94     17.72 o
  10  17   5       39.62       51.70      8.88 o
  11  17   5      457.07      432.95     15.12 o
  12  17   5       20.52       33.69      8.08 o
  13  17   5      635.43      668.37     27.13 o
   0  18   5       39.69       59.26     12.18 o
   1  18   5        1.94        4.92      6.22 o
   2  18   5      195.36      206.32     11.88 o
   3  18   5        0.69       11.98      7.79 o
   4  18   5      368.89      333.86     13.05 o
   5  18   5       46.06       60.75      6.95 o
   6  18   5      284.05      317.21     13.94 o
   7  18   5        8.10       28.01      8.01 o
   8  18   5      245.11      300.65     13.66 o
   9  18   5       21.53       29.05      6.85 o
   1  19   5      894.35      916.77     20.96 o
   2  19   5       43.98       88.32      9.56 o
   0   0   6     7200.71     7489.46     91.59 o
   1   0   6      580.91      762.02     24.03 o
   2   0   6    12300.32    12428.52     92.50 o
   3   0   6     1651.45     1678.91     19.14 o
   4   0   6     6334.14     6238.15     49.58 o
   5   0   6       84.37      121.16     10.06 o
   6   0   6     5094.55     5001.36     44.31 o
   7   0   6       53.55       93.48      7.96 o
   8   0   6     9987.49     9521.23     58.60 o
   9   0   6      969.84     1051.93     12.82 o
  10   0   6     9411.09     9629.24     66.73 o
  11   0   6      191.58      244.25      6.60 o
  12   0   6     6880.68     6616.14     46.16 o
  13   0   6        4.19       38.77      4.76 o
  14   0   6     3761.74     3595.72     32.00 o
  15   0   6       21.21       41.43      5.31 o
  16   0   6     2372.30     2228.66     23.32 o
  17   0   6      254.67      243.27      8.56 o
  18   0   6     1197.90     1148.55     17.61 o
  19   0   6       13.17       25.16      5.76 o
  20   0   6      932.33      933.61     19.40 o
  21   0   6       54.95       57.14      7.52 o
  22   0   6     1507.48     1544.47     29.49 o
  23   0   6        4.01       35.40      8.35 o
  24   0   6     1731.09     1703.31     43.85 o
  25   0   6       23.17       73.43     14.45 o
  26   0   6     1008.10     1169.19     38.10 o
  27   0   6        0.54       48.12     19.92 o
   1   1   6      247.98      241.02      5.21 o
   2   1   6       56.32       58.26      2.72 o
   3   1   6        0.71       -2.18      2.18 o
   4   1   6      954.25      936.02      8.68 o
   5   1   6       71.01       61.89      2.73 o
   6   1   6      261.95      206.67      4.29 o
   7   1   6        1.17        2.35      2.07 o
   8   1   6       24.67       23.85      2.41 o
   9   1   6      128.87      123.08      3.12 o
  10   1   6       17.55       15.57      2.29 o
  11   1   6       30.31       42.42      2.91 o
  12   1   6        8.62        9.69      2.36 o
  13   1   6       31.36       54.31      3.57 o
  14   1   6       17.06       17.10      3.32 o
  15   1   6        9.09       -2.46      2.89 o
  16   1   6       18.65       11.27      2.97 o
  17   1   6        0.91       -3.74      3.74 o
  18   1   6        4.90        2.97      3.86 o
  19   1   6       27.96       18.19      3.68 o
  20   1   6       23.21       18.24      3.83 o
  21   1   6       45.10       41.44      4.71 o
  22   1   6        2.58        1.47      4.70 o
  23   1   6        0.24        8.58      6.21 o
  24   1   6        0.01        6.15      6.89 o
  25   1   6        9.93       18.66      7.99 o
  26   1   6       43.61       83.70     10.06 o
  27   1   6        2.52       20.76     10.23 o
   0   2   6     8023.86     7588.63     50.78 o
   1   2   6      265.99      281.58      7.77 o
   2   2   6     7715.87     7559.78     39.64 o
   3   2   6      169.25      203.45      6.89 o
   4   2   6     7775.94     7944.98     39.50 o
   5   2   6      317.73      323.77      6.60 o
   6   2   6     6540.05     6403.04     34.17 o
   7   2   6       17.61       36.98      2.58 o
   8   2   6     3451.49     3449.20     21.09 o
   9   2   6      149.52      186.49      4.04 o
  10   2   6     4361.45     4288.45     23.78 o
  11   2   6      128.37      182.34      4.62 o
  12   2   6     5851.82     5622.85     30.52 o
  13   2   6        0.24       36.84      3.36 o
  14   2   6     4010.73     3816.35     24.62 o
  15   2   6       44.58       92.28      4.66 o
  16   2   6     2242.95     2155.14     17.95 o
  17   2   6       16.29       36.40      3.99 o
  18   2   6     1921.45     1967.72     18.64 o
  19   2   6       14.41       18.57      3.62 o
  20   2   6      833.82      835.09     12.15 o
  21   2   6       11.86       12.49      4.30 o
  22   2   6      889.47      871.21     13.63 o
  23   2   6        1.90       14.46      5.11 o
  24   2   6      935.67      950.96     18.58 o
  25   2   6        3.27       23.61      7.02 o
  26   2   6      702.10      744.47     18.64 o
  27   2   6       11.92       47.67     10.38 o
   1   3   6      426.61      391.64      4.29 o
   2   3   6      126.95      112.65      3.11 o
   3   3   6        0.36       -1.78      1.78 o
   4   3   6        4.22        2.73      1.79 o
   5   3   6       92.88       96.65      3.11 o
   6   3   6        8.69       12.12      1.99 o
   7   3   6      305.52      253.15      4.43 o
   8   3   6        3.69        3.23      1.91 o
   9   3   6      184.92      173.49      3.89 o
  10   3   6      359.49      329.92      5.71 o
  11   3   6      544.10      503.84      6.44 o
  12   3   6      150.68      141.54      4.39 o
  13   3   6        0.04       -2.95      2.95 o
  14   3   6        5.19        7.77      3.08 o
  15   3   6      410.26      350.72      7.32 o
  16   3   6      293.47      282.11      7.08 o
  17   3   6       68.54       46.12      3.65 o
  18   3   6       26.72       19.26      3.64 o
  19   3   6        3.28        0.67      3.67 o
  20   3   6       14.77       12.58      4.31 o
  21   3   6       25.93       10.13      4.47 o
  22   3   6        3.30       -5.33      5.33 o
  23   3   6      106.35      104.26      7.35 o
  24   3   6       52.86       77.37      7.89 o
  25   3   6       16.26       -4.42      6.93 o
  26   3   6       14.07        7.45      9.15 o
  27   3   6        7.50       -0.83      6.23 o
   0   4   6     8140.86     7974.19     53.47 o
   1   4   6        0.37       17.13      3.26 o
   2   4   6     7774.81     7556.86     37.29 o
   3   4   6        3.19       22.74      4.12 o
   4   4   6     5838.52     5773.68     28.15 o
   5   4   6       72.51       79.04      3.14 o
   6   4   6     4420.89     4337.14     23.89 o
   7   4   6      456.39      419.01      5.24 o
   8   4   6     4222.52     4154.13     26.32 o
   9   4   6        1.19       17.21      2.44 o
  10   4   6     1809.71     1840.38     13.63 o
  11   4   6        2.34       10.43      3.15 o
  12   4   6     2572.33     2429.46     19.01 o
  13   4   6      352.15      326.63      6.51 o
  14   4   6     3632.98     3553.61     23.88 o
  15   4   6       38.15       68.19      4.19 o
  16   4   6     3203.56     3052.61     22.52 o
  17   4   6       12.15       42.31      3.71 o
  18   4   6     1498.89     1512.76     14.35 o
  19   4   6        3.42       25.16      3.72 o
  20   4   6     1301.06     1300.69     17.36 o
  21   4   6      232.98      232.96      8.70 o
  22   4   6      979.94      954.02     17.41 o
  23   4   6      130.51      137.28      8.29 o
  24   4   6      361.40      355.12     12.53 o
  25   4   6        0.14       -5.98      5.98 o
  26   4   6      354.40      355.76     13.11 o
   1   5   6     2037.76     1921.31     12.14 o
   2   5   6      509.33      480.79      5.87 o
   3   5   6      521.92      463.54      5.27 o
   4   5   6      542.98      488.25      5.76 o
   5   5   6      161.12      150.06      3.69 o
   6   5   6      331.49      311.57      4.74 o
   7   5   6      166.32      151.18      3.91 o
   8   5   6        1.77       -1.61      2.16 o
   9   5   6      162.03      186.19      4.92 o
  10   5   6        4.79        4.30      2.44 o
  11   5   6      759.34      707.47      9.20 o
  12   5   6       64.36       71.35      4.79 o
  13   5   6     1019.69      913.45     10.65 o
  14   5   6       80.45       84.18      4.59 o
  15   5   6       78.01       88.53      4.94 o
  16   5   6       84.00       91.97      4.76 o
  17   5   6       46.71       44.64      4.06 o
  18   5   6       26.66       14.10      4.09 o
  19   5   6        6.82        0.28      4.13 o
  20   5   6        0.45        1.46      4.77 o
  21   5   6      154.58      179.40      7.44 o
  22   5   6       44.22       48.10      6.34 o
  23   5   6      200.24      216.24     11.94 o
  24   5   6       16.76       26.48      7.73 o
  25   5   6       17.46        4.32      6.71 o
  26   5   6       11.11       11.14      7.27 o
   0   6   6    23204.85    22507.59    140.51 o
   1   6   6      105.62      213.97     15.83 o
   2   6   6    10813.95    10576.88     52.78 o
   3   6   6      121.11      168.66      5.85 o
   4   6   6     1777.51     1808.37     13.18 o
   5   6   6      218.54      194.56      5.21 o
   6   6   6     1201.91     1204.60     10.95 o
   7   6   6      905.59      886.10      9.32 o
   8   6   6     3465.60     3347.56     24.26 o
   9   6   6      216.44      268.89      6.53 o
  10   6   6     6067.73     5609.27     37.39 o
  11   6   6      161.17      268.35      7.57 o
  12   6   6     6777.13     6536.55     41.70 o
  13   6   6      326.20      402.13      8.68 o
  14   6   6     4317.36     4059.86     31.34 o
  15   6   6       39.83       61.20      4.87 o
  16   6   6     1419.07     1424.94     16.20 o
  17   6   6       22.07       24.27      3.72 o
  18   6   6      579.78      629.84     10.23 o
  19   6   6        0.14       -3.99      4.29 o
  20   6   6      914.73      943.10     14.68 o
  21   6   6      233.80      225.92      9.08 o
  22   6   6     1578.79     1537.19     19.24 o
  23   6   6       59.01       79.58      7.56 o
  24   6   6     1140.63     1156.73     22.24 o
  25   6   6        0.00       45.64      9.78 o
  26   6   6      402.13      490.14     28.92 o
   1   7   6        0.84        4.59      2.67 o
   2   7   6      247.07      203.89      5.39 o
   3   7   6       28.48       25.76      3.38 o
   4   7   6      177.99      164.35      5.24 o
   5   7   6     1056.36      989.37     11.22 o
   6   7   6      604.35      589.85     10.11 o
   7   7   6     2357.97     2130.43     19.83 o
   8   7   6       58.67       63.59      4.53 o
   9   7   6       19.24       16.78      3.96 o
  10   7   6      219.02      220.97      7.12 o
  11   7   6     1179.10     1027.28     13.27 o
  12   7   6       23.25       29.48      4.33 o
  13   7   6       26.98       29.88      4.01 o
  14   7   6       91.08       76.00      5.38 o
  15   7   6      779.43      701.43     10.34 o
  16   7   6       85.37       91.37      5.00 o
  17   7   6      869.36      804.49     10.82 o
  18   7   6        2.21       15.16      3.87 o
  19   7   6       64.15       84.87      5.63 o
  20   7   6       35.95       45.82      5.48 o
  21   7   6       19.00       29.58      5.48 o
  22   7   6       40.98       59.65      8.55 o
  23   7   6       15.66        4.25      6.23 o
  24   7   6       26.19       37.73      6.81 o
  25   7   6        4.27        8.73      5.67 o
   0   8   6     1417.71     1526.57     22.01 o
   1   8   6       36.47       46.24      5.00 o
   2   8   6     3886.01     3598.40     27.63 o
   3   8   6      441.62      512.33     10.26 o
   4   8   6     6951.99     6760.63     47.13 o
   5   8   6      694.81      711.18     11.15 o
   6   8   6     5679.64     5451.68     42.34 o
   7   8   6      298.02      300.12     10.64 o
   8   8   6     3541.08     3496.05     29.78 o
   9   8   6        0.37       49.07      4.77 o
  10   8   6     4638.22     4453.37     34.90 o
  11   8   6       27.48       77.47      4.96 o
  12   8   6     3414.45     3222.09     26.71 o
  13   8   6       68.74      110.73      5.82 o
  14   8   6     1391.70     1462.66     16.76 o
  15   8   6      108.89      141.69      6.52 o
  16   8   6     1299.12     1344.20     14.86 o
  17   8   6       84.93      107.79      5.87 o
  18   8   6     1766.02     1759.97     18.47 o
  19   8   6       20.84       46.75      5.20 o
  20   8   6     1231.66     1228.51     17.06 o
  21   8   6      162.22      171.53      9.86 o
  22   8   6      502.44      509.71     15.65 o
  23   8   6      133.00      112.20     10.75 o
  24   8   6      396.11      405.78     14.33 o
   1   9   6       36.99       34.09      3.78 o
   2   9   6      357.22      317.07      7.25 o
   3   9   6      182.13      164.15      6.12 o
   4   9   6       78.12       62.23      4.35 o
   5   9   6      861.70      804.53     10.87 o
   6   9   6       32.02       52.26      4.95 o
   7   9   6      246.24      221.48      7.72 o
   8   9   6      151.75      150.80      6.73 o
   9   9   6       15.16        6.41      3.86 o
  10   9   6       39.71       33.97      4.90 o
  11   9   6        5.34       -3.74      3.74 o
  12   9   6        3.58       -2.04      4.20 o
  13   9   6       32.22       24.02      4.39 o
  14   9   6        8.29        2.82      4.19 o
  15   9   6      157.58      149.77      6.96 o
  16   9   6      101.05      118.08      6.45 o
  17   9   6      134.97      142.49      6.47 o
  18   9   6       40.19       66.71      7.14 o
  19   9   6       43.95       43.04      5.59 o
  20   9   6      130.30      129.25      8.44 o
  21   9   6        0.61       -5.59      5.59 o
  22   9   6       49.44       30.47      7.96 o
  23   9   6        0.22       17.85     14.83 o
   0  10   6     1528.63     1492.63     20.86 o
   1  10   6      150.22      157.41      5.82 o
   2  10   6     2810.07     2801.25     23.34 o
   3  10   6       11.19       47.42      4.30 o
   4  10   6     3631.90     3445.83     27.29 o
   5  10   6       38.48       71.62      5.09 o
   6  10   6     2502.15     2441.42     22.78 o
   7  10   6       34.66       54.82      4.99 o
   8  10   6     2534.21     2439.66     21.60 o
   9  10   6       19.43       54.14      4.40 o
  10  10   6     2481.60     2442.63     20.95 o
  11  10   6        0.09       35.86      4.28 o
  12  10   6     1764.78     1720.36     19.16 o
  13  10   6       39.94       54.53      4.94 o
  14  10   6     1234.43     1222.12     15.22 o
  15  10   6        0.05       14.50      4.35 o
  16  10   6     1094.02     1088.98     15.88 o
  17  10   6       40.96       66.69      6.26 o
  18  10   6     1237.40     1280.33     18.18 o
  19  10   6       28.33       43.79      5.92 o
  20  10   6      445.51      446.67     13.47 o
  21  10   6       49.63       32.18      8.21 o
  22  10   6      211.87      259.60     14.02 o
  23  10   6        2.98       11.37      8.75 o
   1  11   6        1.55       -3.32      3.71 o
   2  11   6      282.32      234.63      7.20 o
   3  11   6      512.34      445.15      9.65 o
   4  11   6      481.70      394.29      8.89 o
   5  11   6      436.77      408.19      9.49 o
   6  11   6      142.04      112.49      5.64 o
   7  11   6      342.17      287.38      7.53 o
   8  11   6       30.22       27.36      4.01 o
   9  11   6      411.30      365.41      8.87 o
  10  11   6      250.02      240.13      7.06 o
  11  11   6      422.54      389.16      8.52 o
  12  11   6      117.42       91.75      5.45 o
  13  11   6       69.13       73.18      5.67 o
  14  11   6        1.14       -2.40      4.26 o
  15  11   6        1.55       -3.96      3.96 o
  16  11   6        1.40        1.03      4.62 o
  17  11   6       58.06       52.70      6.27 o
  18  11   6        0.78       -2.40      4.60 o
  19  11   6      130.23      128.36      9.95 o
  20  11   6       34.57       26.60      5.41 o
  21  11   6       68.71      101.94      9.53 o
   0  12   6     4866.62     4512.81     47.34 o
   1  12   6       53.05      121.37      8.13 o
   2  12   6     2956.74     2866.04     25.87 o
   3  12   6      101.31      129.53      6.82 o
   4  12   6     1338.76     1373.30     17.11 o
   5  12   6        1.85       14.34      4.28 o
   6  12   6     1402.16     1340.61     16.51 o
   7  12   6       56.03       81.26      5.53 o
   8  12   6     1862.46     1805.66     19.84 o
   9  12   6       25.30       50.38      4.62 o
  10  12   6     1873.83     1846.94     19.99 o
  11  12   6        1.53       36.35      5.21 o
  12  12   6     1727.66     1682.94     19.75 o
  13  12   6       12.55       46.05      5.13 o
  14  12   6     1134.49     1146.11     18.02 o
  15  12   6        0.74       22.76      5.58 o
  16  12   6      888.77      869.69     16.88 o
  17  12   6       18.79       23.36      6.75 o
  18  12   6      571.96      608.24     14.97 o
  19  12   6       21.35       39.69      6.73 o
  20  12   6      481.65      544.87     16.54 o
   1  13   6       64.49       59.55      5.63 o
   2  13   6       35.77       21.89      4.83 o
   3  13   6      132.53      157.52      6.77 o
   4  13   6        9.19        6.57      3.81 o
   5  13   6      543.56      517.78     11.23 o
   6  13   6        4.57       11.73      4.10 o
   7  13   6      819.34      768.22     12.95 o
   8  13   6       32.79       30.71      4.74 o
   9  13   6      433.82      372.94      9.65 o
  10  13   6       21.41       21.53      5.21 o
  11  13   6      129.59      146.91      7.84 o
  12  13   6       11.01       16.35      5.13 o
  13  13   6       12.13        8.74      5.30 o
  14  13   6       16.56       18.27      5.49 o
  15  13   6       36.05       51.36      6.74 o
  16  13   6       30.78       63.29      7.94 o
  17  13   6      245.22      295.05     11.90 o
  18  13   6        0.04       27.54      5.79 o
  19  13   6      138.82      199.21     10.50 o
   0  14   6     2781.18     2658.90     39.51 o
   1  14   6        0.02       65.36      6.73 o
   2  14   6     2709.77     2663.69     30.48 o
   3  14   6        9.23       65.45      5.58 o
   4  14   6     1846.48     1842.38     22.71 o
   5  14   6        1.91       29.64      5.37 o
   6  14   6     1043.04     1038.07     18.48 o
   7  14   6       21.28       34.94      5.74 o
   8  14   6     1109.39     1123.71     18.27 o
   9  14   6        1.90       32.57      4.53 o
  10  14   6     1037.39     1079.59     17.16 o
  11  14   6        0.00       36.47      5.52 o
  12  14   6     1222.50     1231.70     23.82 o
  13  14   6        0.01       47.40     10.17 o
  14  14   6     1400.63     1515.52     27.75 o
  15  14   6       14.68       45.51      8.19 o
  16  14   6      765.00      810.70     17.68 o
  17  14   6        0.34       35.06      9.53 o
   1  15   6      321.02      272.98      9.46 o
   2  15   6        0.42       13.37      4.91 o
   3  15   6      261.81      274.49     10.58 o
   4  15   6       26.85       36.33      5.24 o
   5  15   6       28.24       32.44      5.75 o
   6  15   6        1.68       -4.36      4.36 o
   7  15   6       33.89       44.14      6.22 o
   8  15   6        2.41       -4.34      4.34 o
   9  15   6       91.74      101.01      7.98 o
  10  15   6        2.08       -0.58      7.23 o
  11  15   6      112.74      114.89      8.46 o
  12  15   6       17.51       13.94      9.86 o
  13  15   6      151.73      177.29     12.28 o
  14  15   6        3.31       24.48      6.54 o
  15  15   6       58.39       70.66      7.71 o
   0  16   6     1352.71     1312.74     70.05 o
   1  16   6       40.85       91.61      5.41 o
   2  16   6      977.38      955.54     29.56 o
   3  16   6       30.60       63.43      8.19 o
   4  16   6      782.38      793.26     22.65 o
   5  16   6        0.74       28.52      8.08 o
   6  16   6     1055.86     1060.25     19.68 o
   7  16   6        0.02       32.85      5.82 o
   8  16   6     1038.18     1038.80     21.17 o
   9  16   6        1.17       36.81      7.14 o
  10  16   6      909.10      919.49     22.02 o
  11  16   6        0.65       41.80      9.02 o
  12  16   6      741.94      767.45     22.85 o
  13  16   6        0.92       39.83      9.54 o
   1  17   6      534.68      499.06     12.94 o
   2  17   6        6.47       39.63      4.86 o
   3  17   6       65.58       83.45      7.46 o
   4  17   6        2.41        4.78      5.87 o
   5  17   6        6.22        5.24      5.25 o
   6  17   6        0.31       -3.14      4.75 o
   7  17   6       93.14      128.11      9.48 o
   8  17   6        1.65       18.82      5.46 o
   9  17   6      188.47      221.68     11.72 o
   0  18   6      809.04      965.00     42.34 o
   1  18   6       12.17       39.36     11.45 o
   2  18   6      748.94      783.21     24.77 o
   3  18   6       16.94       56.31      7.34 o
   4  18   6      459.77      551.74     49.22 o
   1   1   7     3115.11     3140.81     22.36 o
   2   1   7      238.31      283.02      8.15 o
   3   1   7     6741.58     6737.72     37.88 o
   4   1   7      710.41      697.69     10.89 o
   5   1   7     5971.63     5706.98     41.93 o
   6   1   7      116.91      173.79      6.49 o
   7   1   7     5784.45     5713.86     33.29 o
   8   1   7      864.73      846.91      8.90 o
   9   1   7     6241.78     6024.02     33.39 o
  10   1   7      518.41      529.14      7.26 o
  11   1   7     4755.28     4368.31     27.21 o
  12   1   7      272.69      337.58      7.88 o
  13   1   7     3276.49     3063.66     22.44 o
  14   1   7      793.75      731.54     11.28 o
  15   1   7      724.77      774.38     11.54 o
  16   1   7       36.17       49.12      4.88 o
  17   1   7     1234.11     1295.85     15.91 o
  18   1   7       75.75      100.50      6.19 o
  19   1   7     1501.14     1534.33     19.77 o
  20   1   7      126.84      141.28      9.46 o
  21   1   7     1192.71     1206.47     19.89 o
  22   1   7       26.99       53.56      9.88 o
  23   1   7     1064.00     1103.83     25.09 o
  24   1   7        0.38       47.76      8.84 o
  25   1   7      630.55      687.55     26.49 o
   0   2   7      970.48      955.43     13.42 o
   1   2   7       19.05       11.29      1.84 o
   2   2   7      109.20      115.81      3.45 o
   3   2   7       36.22       40.47      2.45 o
   4   2   7       19.68       24.00      2.38 o
   5   2   7       19.37       14.76      2.06 o
   6   2   7       44.49       48.96      2.92 o
   7   2   7       59.10       61.47      2.97 o
   8   2   7      147.70      125.82      4.31 o
   9   2   7        0.29       -2.76      2.76 o
  10   2   7      230.53      197.06      5.55 o
  11   2   7       39.09       44.65      4.03 o
  12   2   7      414.26      370.64      7.34 o
  13   2   7        1.17       -3.67      3.67 o
  14   2   7      111.93      104.99      5.32 o
  15   2   7       36.01       38.56      4.34 o
  16   2   7      469.11      418.94      8.86 o
  17   2   7        1.63        1.17      3.76 o
  18   2   7       48.38       42.01      5.64 o
  19   2   7       18.73       13.46      5.02 o
  20   2   7        8.53       -5.49      5.62 o
  21   2   7        4.07       -5.89      5.89 o
  22   2   7       10.98        2.54      5.53 o
  23   2   7       10.45       11.96      6.03 o
  24   2   7       91.27      117.87      9.76 o
  25   2   7        0.31       15.40      7.88 o
   1   3   7     6539.61     6556.18     35.06 o
   2   3   7       24.91       51.54      4.56 o
   3   3   7     3541.01     3441.69     23.60 o
   4   3   7       43.20       48.07      3.36 o
   5   3   7     2249.23     2166.36     17.31 o
   6   3   7       96.68      108.86      4.31 o
   7   3   7     2635.04     2568.90     18.22 o
   8   3   7       61.51       76.39      3.68 o
   9   3   7     4540.17     4436.09     27.17 o
  10   3   7      292.20      301.54      7.23 o
  11   3   7     4249.02     3993.31     30.61 o
  12   3   7       18.89       66.54      4.51 o
  13   3   7     2823.21     2683.31     21.11 o
  14   3   7      246.38      267.33      7.12 o
  15   3   7     1514.61     1502.85     16.98 o
  16   3   7        0.21        6.67      3.68 o
  17   3   7      624.12      632.63     10.38 o
  18   3   7       12.46       15.70      4.05 o
  19   3   7      807.08      825.23     14.62 o
  20   3   7       15.66       27.82      6.65 o
  21   3   7      971.53     1010.74     20.19 o
  22   3   7        0.67       33.18      5.44 o
  23   3   7     1115.47     1174.18     21.62 o
  24   3   7        1.55       27.54      7.58 o
  25   3   7      519.72      565.26     20.80 o
   0   4   7      601.85      560.72      9.19 o
   1   4   7      220.52      210.22      4.18 o
   2   4   7        2.91        0.83      2.17 o
   3   4   7      201.18      194.56      5.12 o
   4   4   7      797.09      722.53      9.13 o
   5   4   7       54.86       55.37      3.36 o
   6   4   7      192.10      204.69      4.53 o
   7   4   7       27.13       34.45      2.89 o
   8   4   7      330.55      318.50      5.90 o
   9   4   7      141.92      163.24      5.63 o
  10   4   7        1.00       -2.89      2.89 o
  11   4   7        2.16       -3.82      3.82 o
  12   4   7       32.91       19.82      4.05 o
  13   4   7      106.72       98.39      4.84 o
  14   4   7       10.70        3.13      3.09 o
  15   4   7        0.03        1.77      3.33 o
  16   4   7       29.72       42.24      4.73 o
  17   4   7       37.87       23.45      4.33 o
  18   4   7      180.75      179.41      8.67 o
  19   4   7        0.03        0.51      5.86 o
  20   4   7       12.67        4.90      5.82 o
  21   4   7        1.84       -2.45      4.76 o
  22   4   7       16.32       19.90      8.82 o
  23   4   7       21.24       24.27      6.52 o
  24   4   7        1.13       16.32      8.55 o
  25   4   7        7.49        4.62      9.17 o
   1   5   7     2113.84     2136.95     14.56 o
   2   5   7        2.72       15.87      3.14 o
   3   5   7     2999.42     2964.60     19.82 o
   4   5   7      154.80      192.35      8.84 o
   5   5   7     7241.31     6774.52     40.09 o
   6   5   7      123.02      247.24      8.01 o
   7   5   7     7137.68     6701.04     41.53 o
   8   5   7       62.83      119.01      6.79 o
   9   5   7     2796.89     2695.49     23.17 o
  10   5   7        0.91       12.30      4.00 o
  11   5   7     1967.62     1892.07     18.88 o
  12   5   7       64.88       54.66      4.32 o
  13   5   7     1079.57     1111.53     14.86 o
  14   5   7       27.35       56.10      4.74 o
  15   5   7     2608.16     2442.43     21.53 o
  16   5   7       38.75       79.21      5.52 o
  17   5   7     1381.96     1421.64     18.50 o
  18   5   7        0.65       27.97      5.17 o
  19   5   7     1040.23     1105.60     20.08 o
  20   5   7       34.58       68.51      7.42 o
  21   5   7      576.72      614.20     15.88 o
  22   5   7        4.52       -1.25      6.78 o
  23   5   7      428.74      474.08     16.58 o
  24   5   7        0.12       12.90      7.30 o
   0   6   7       28.23       22.91      4.33 o
   1   6   7      136.89      134.71      4.84 o
   2   6   7      611.12      554.96      7.75 o
   3   6   7      725.60      665.66      8.92 o
   4   6   7      134.51      154.97      6.23 o
   5   6   7       55.08       55.82      4.86 o
   6   6   7      247.98      249.04      7.45 o
   7   6   7      354.83      297.18      8.76 o
   8   6   7        6.12       -4.19      4.19 o
   9   6   7      114.33       91.52      6.39 o
  10   6   7       64.20       57.39      6.55 o
  11   6   7       76.14       68.64      5.95 o
  12   6   7      152.47      162.26      7.76 o
  13   6   7       67.11       61.37      6.02 o
  14   6   7       73.68       91.05      6.13 o
  15   6   7       12.92       13.59      4.59 o
  16   6   7       32.15       37.39      4.48 o
  17   6   7       18.58       22.24      5.09 o
  18   6   7       89.13      118.92      7.86 o
  19   6   7       36.29       48.37      6.54 o
  20   6   7      125.07      108.90      8.30 o
  21   6   7        9.36       16.58      6.89 o
  22   6   7        9.45        2.62      6.15 o
  23   6   7       22.95       31.38      6.33 o
  24   6   7        7.01       14.19      6.82 o
   1   7   7     1183.80     1196.14     13.80 o
   2   7   7        8.85       15.33      3.84 o
   3   7   7     2477.21     2442.87     25.41 o
   4   7   7       16.57       97.19      6.60 o
   5   7   7     8579.29     8044.43     66.70 o
   6   7   7      161.88      365.43     14.49 o
   7   7   7     6983.35     6583.99     50.51 o
   8   7   7       30.77      204.83     17.03 o
   9   7   7     4975.19     4753.32     38.70 o
  10   7   7      114.13      151.77      7.71 o
  11   7   7     1285.15     1355.74     16.90 o
  12   7   7       75.22       74.99      6.48 o
  13   7   7      947.83      963.03     16.44 o
  14   7   7        9.98       34.25      4.99 o
  15   7   7     1946.84     1956.10     23.28 o
  16   7   7        0.56       44.66      5.25 o
  17   7   7     1715.40     1640.48     18.40 o
  18   7   7       14.16       30.90      4.83 o
  19   7   7      778.80      842.72     13.72 o
  20   7   7        7.38       18.78      8.21 o
  21   7   7      536.43      590.48     17.41 o
  22   7   7       11.64       26.81      6.20 o
  23   7   7      359.78      393.28     16.61 o
   0   8   7     2963.63     2655.88     33.44 o
   1   8   7      160.14      177.96      7.29 o
   2   8   7     1048.55      990.41     13.50 o
   3   8   7       11.69        2.94      3.84 o
   4   8   7        2.80       -3.08      3.87 o
   5   8   7      411.68      381.59      8.96 o
   6   8   7      844.33      762.74     13.00 o
   7   8   7        3.68       31.27      5.07 o
   8   8   7      525.86      491.81     10.93 o
   9   8   7      262.01      246.26      9.15 o
  10   8   7      148.55      175.43      7.84 o
  11   8   7       43.86       34.30      5.76 o
  12   8   7      600.02      543.11     12.09 o
  13   8   7       39.33       47.40      5.26 o
  14   8   7      299.95      268.00      9.32 o
  15   8   7       79.21       88.15      6.38 o
  16   8   7       25.66       18.03      5.10 o
  17   8   7        6.34       15.73      7.45 o
  18   8   7        0.82       -4.70      4.70 o
  19   8   7        2.04       -5.18      5.18 o
  20   8   7       27.18       14.17      5.38 o
  21   8   7       10.24       14.50      6.15 o
  22   8   7       60.24       63.37      7.55 o
   1   9   7     2905.79     2932.26     25.44 o
   2   9   7      934.80      892.45     14.92 o
   3   9   7     1480.36     1469.87     17.37 o
   4   9   7        0.00        8.47      4.97 o
   5   9   7     1482.48     1473.37     16.59 o
   6   9   7      181.32      199.15      7.67 o
   7   9   7     2753.27     2630.60     25.07 o
   8   9   7       16.04       99.41      6.90 o
   9   9   7     4564.65     4343.51     37.25 o
  10   9   7       45.48      114.82      7.55 o
  11   9   7     3420.09     3265.45     34.84 o
  12   9   7       19.86       70.06      6.31 o
  13   9   7     1720.71     1693.04     22.04 o
  14   9   7        0.91       13.03      5.36 o
  15   9   7      491.56      525.58     12.89 o
  16   9   7        1.09        8.40      5.94 o
  17   9   7      314.18      318.44      8.68 o
  18   9   7        5.82       -0.90      6.46 o
  19   9   7      209.77      256.00     12.10 o
  20   9   7       16.22       16.85      7.89 o
  21   9   7      610.13      676.46     25.61 o
  22   9   7        1.58       46.08     17.68 o
   0  10   7        6.17       -6.18      6.56 o
   1  10   7       51.07       15.75      4.06 o
   2  10   7        2.12       -3.76      3.76 o
   3  10   7       21.13       18.61      4.17 o
   4  10   7      559.67      450.43      9.62 o
   5  10   7       12.77       16.93      4.49 o
   6  10   7      500.96      484.59     10.87 o
   7  10   7       14.73       29.36      4.99 o
   8  10   7      138.20      152.64      8.05 o
   9  10   7        0.91        1.96      5.32 o
  10  10   7        1.01        0.52      4.75 o
  11  10   7        6.05        2.27      4.99 o
  12  10   7       14.51       -2.57      4.67 o
  13  10   7        1.40       -4.47      4.47 o
  14  10   7        0.24       -5.12      5.12 o
  15  10   7        0.10       -0.08      4.75 o
  16  10   7      308.63      298.59     11.61 o
  17  10   7        0.53        2.94      4.60 o
  18  10   7      329.11      309.25     12.14 o
  19  10   7        5.77        6.30      7.60 o
  20  10   7       85.18       82.84     11.52 o
  21  10   7        0.23      -15.94     15.94 o
   1  11   7     1234.65     1197.98     17.18 o
   2  11   7       23.46       32.05      4.59 o
   3  11   7     1731.39     1687.32     17.42 o
   4  11   7        0.09       22.93      4.59 o
   5  11   7     1806.29     1867.52     21.88 o
   6  11   7        4.33       49.31      5.73 o
   7  11   7     2547.74     2442.37     25.24 o
   8  11   7        0.23       56.91      5.83 o
   9  11   7     1969.61     1985.06     24.02 o
  10  11   7       42.85       76.83      6.28 o
  11  11   7     1140.69     1055.52     17.03 o
  12  11   7        0.77       15.31      6.02 o
  13  11   7      644.26      664.94     14.69 o
  14  11   7       16.36       40.86      6.42 o
  15  11   7      720.19      807.20     18.24 o
  16  11   7       18.62       15.30      6.09 o
  17  11   7      523.23      548.41     16.23 o
  18  11   7       10.48       21.00      6.12 o
  19  11   7      735.87      812.13     20.87 o
   0  12   7       98.25      141.17     11.58 o
   1  12   7       38.87       37.42      5.47 o
   2  12   7      331.01      282.58      8.91 o
   3  12   7      138.01      143.62      7.17 o
   4  12   7      390.96      362.73      9.98 o
   5  12   7      166.11      167.99      8.54 o
   6  12   7      184.97      163.30      9.14 o
   7  12   7       43.47       32.39      5.60 o
   8  12   7       61.60       89.41      6.94 o
   9  12   7      160.97      183.29     10.26 o
  10  12   7      133.91      148.29      8.51 o
  11  12   7       22.59       22.56      6.07 o
  12  12   7      153.15      164.40     11.04 o
  13  12   7       23.25       20.09      6.59 o
  14  12   7      124.37      173.41     11.23 o
  15  12   7      152.48      203.12     11.66 o
  16  12   7      223.63      244.11     12.31 o
  17  12   7        2.92       25.09      6.56 o
  18  12   7      108.31      121.31      9.51 o
   1  13   7     2980.28     2815.67     42.13 o
   2  13   7       25.49       59.29      9.96 o
   3  13   7     1602.44     1574.08     24.95 o
   4  13   7       31.41       61.60      7.99 o
   5  13   7      811.22      917.68     19.19 o
   6  13   7        1.20       28.01      5.38 o
   7  13   7     1051.23     1129.70     18.48 o
   8  13   7       21.96       50.86      6.09 o
   9  13   7     1010.05     1006.26     17.30 o
  10  13   7        5.88       35.96      6.54 o
  11  13   7      742.27      836.53     21.01 o
  12  13   7       16.27       72.33      7.20 o
  13  13   7     1341.49     1340.35     25.26 o
  14  13   7       13.57       85.12      9.93 o
  15  13   7     1004.36     1089.42     28.00 o
  16  13   7       38.37       94.22      9.14 o
   0  14   7      199.01      226.79     16.59 o
   1  14   7       10.74       33.81      6.94 o
   2  14   7      243.46      269.42     12.78 o
   3  14   7       47.40       74.71      9.64 o
   4  14   7      117.54      113.48      8.72 o
   5  14   7        0.00       -4.86      4.86 o
   6  14   7      105.59      137.56      9.52 o
   7  14   7       67.82       61.88      8.35 o
   8  14   7      171.99      197.78      9.73 o
   9  14   7      118.65      142.05     10.15 o
  10  14   7       56.45       81.25      7.70 o
  11  14   7        2.53       17.30      6.22 o
  12  14   7       47.16       96.30      9.22 o
  13  14   7      219.83      263.58     16.30 o
  14  14   7      111.44      131.97     11.48 o
   1  15   7     1538.19     1541.69     25.17 o
   2  15   7       21.29       74.64      8.32 o
   3  15   7      875.18      908.96     21.58 o
   4  15   7        6.72       20.85      6.51 o
   5  15   7      738.23      825.47     23.18 o
   6  15   7       12.27       39.42      8.06 o
   7  15   7      943.82      995.27     23.08 o
   8  15   7        2.89       52.34      7.80 o
   9  15   7      987.51     1107.66     25.02 o
  10  15   7        8.52       57.97      8.63 o
  11  15   7      903.22     1013.55     20.75 o
  12  15   7        0.72       58.77     13.54 o
   0  16   7      172.46      227.07     17.19 o
   1  16   7        5.54       38.25      6.86 o
   2  16   7      136.63      164.64     10.90 o
   3  16   7       12.05        2.82      4.85 o
   4  16   7       57.18       82.59      8.45 o
   5  16   7        4.27        7.74      8.61 o
   6  16   7      140.88      178.83     12.76 o
   7  16   7       29.61       32.78      8.52 o
   8  16   7      133.75      198.90     14.75 o
   9  16   7       62.22       86.76     10.19 o
   1  17   7      295.54      322.45     15.32 o
   2  17   7       39.97       52.85      8.67 o
   3  17   7      611.59      628.69     56.15 o
   0   0   8     2377.37     2267.26     71.67 o
   1   0   8       24.24       59.33      5.23 o
   2   0   8     1593.86     1664.60     20.62 o
   3   0   8      113.19      155.32      8.49 o
   4   0   8     4047.80     4002.88     42.78 o
   5   0   8       43.99       96.76     11.82 o
   6   0   8     6583.26     6309.16     66.23 o
   7   0   8       15.40      259.74     26.72 o
   8   0   8     6607.64     6125.62     67.58 o
   9   0   8       94.92      196.90     10.51 o
  10   0   8     3553.36     3318.93     35.70 o
  11   0   8        1.75       43.28      6.18 o
  12   0   8     1674.79     1681.91     25.35 o
  13   0   8       26.90       77.10      7.93 o
  14   0   8     1128.45     1141.45     21.32 o
  15   0   8        5.27       22.91      6.14 o
  16   0   8      694.28      742.57     18.13 o
  17   0   8       16.12       44.33      9.67 o
  18   0   8      926.05      941.87     24.57 o
  19   0   8       48.13       58.44     12.45 o
  20   0   8      987.60     1052.98     32.13 o
  21   0   8       20.07       44.29     13.54 o
  22   0   8      987.63     1009.65     42.59 o
  23   0   8       26.72       73.81     12.34 o
   1   1   8       72.93       63.28      3.11 o
   2   1   8       63.50       53.12      3.92 o
   3   1   8       59.24       60.96      3.43 o
   4   1   8       58.03       48.32      5.08 o
   5   1   8        5.57       -4.30      6.02 o
   6   1   8        2.95       -3.97      3.97 o
   7   1   8       63.91       50.37      4.70 o
   8   1   8      219.90      194.83      5.37 o
   9   1   8        0.02       -3.66      3.66 o
  10   1   8      148.66      154.45      5.83 o
  11   1   8       15.49       14.22      3.68 o
  12   1   8       32.78       26.36      4.10 o
  13   1   8       35.18       38.61      4.56 o
  14   1   8      448.57      402.41     10.13 o
  15   1   8        0.19       -1.59      3.68 o
  16   1   8        8.77        0.83      4.78 o
  17   1   8        0.18       -5.20      5.20 o
  18   1   8       38.59       36.66      7.26 o
  19   1   8        3.55       -0.38      6.58 o
  20   1   8       27.53       19.17      9.88 o
  21   1   8        0.25       -5.24      6.66 o
  22   1   8        2.05        9.90      6.99 o
  23   1   8        0.39       11.94      8.32 o
   0   2   8     2256.55     2249.84     27.49 o
   1   2   8       73.49      108.98      3.92 o
   2   2   8     2544.28     2561.08     20.44 o
   3   2   8      642.86      601.49      8.12 o
   4   2   8     2724.80     2716.20     20.79 o
   5   2   8       28.51       63.21      4.48 o
   6   2   8     4237.50     4095.04     31.35 o
   7   2   8      428.72      516.92      8.54 o
   8   2   8     4596.42     4310.38     32.01 o
   9   2   8        0.28       54.68      3.98 o
  10   2   8     2859.43     2669.56     20.07 o
  11   2   8        1.67       30.35      3.50 o
  12   2   8     1289.20     1308.33     15.09 o
  13   2   8       15.75       28.15      3.45 o
  14   2   8     1370.62     1361.32     16.93 o
  15   2   8        0.56       27.52      5.22 o
  16   2   8     1091.97     1090.84     16.23 o
  17   2   8       18.55       32.16      6.52 o
  18   2   8      841.86      872.28     17.80 o
  19   2   8        0.31       15.06      7.31 o
  20   2   8      839.58      871.53     18.41 o
  21   2   8       38.47       61.07      8.44 o
  22   2   8      482.33      568.78     16.19 o
  23   2   8        0.32        8.10      9.69 o
   1   3   8       56.96       52.77      3.39 o
   2   3   8       33.05       18.89      2.93 o
   3   3   8       33.87       31.83      3.55 o
   4   3   8      623.67      522.52     10.14 o
   5   3   8      102.13       95.01      5.70 o
   6   3   8       26.02       18.57      4.69 o
   7   3   8      477.44      456.60      9.18 o
   8   3   8      359.63      314.22      8.22 o
   9   3   8      134.55      140.12      6.63 o
  10   3   8       43.34       31.86      4.61 o
  11   3   8       15.19        0.30      3.59 o
  12   3   8        4.63        4.19      3.35 o
  13   3   8       28.97       20.88      3.66 o
  14   3   8      237.96      190.33      7.51 o
  15   3   8        4.33       -1.97      4.18 o
  16   3   8        0.14       -4.91      4.91 o
  17   3   8        7.28       -4.76      4.76 o
  18   3   8       19.35       24.23      6.40 o
  19   3   8        4.13       -5.02      6.17 o
  20   3   8       22.78       14.78      6.79 o
  21   3   8       83.86       80.65      9.22 o
  22   3   8        0.08        7.28      6.10 o
  23   3   8       37.24       31.65      8.21 o
   0   4   8     1592.44     1561.92     22.70 o
   1   4   8      387.89      370.53      6.96 o
   2   4   8     2005.57     2004.23     18.09 o
   3   4   8     1210.08     1114.51     15.19 o
   4   4   8     4103.37     3974.42     30.62 o
   5   4   8        0.58       72.33      5.92 o
   6   4   8     3797.68     3617.79     31.17 o
   7   4   8        3.45       28.92      5.41 o
   8   4   8     2212.49     2134.20     22.76 o
   9   4   8       49.16       82.93      5.55 o
  10   4   8     2003.65     1968.39     21.65 o
  11   4   8       31.68       45.64      4.89 o
  12   4   8     1040.95     1040.46     13.59 o
  13   4   8       81.19       66.24      5.52 o
  14   4   8      711.69      746.98     11.53 o
  15   4   8        9.48       16.62      4.73 o
  16   4   8     1188.34     1135.89     18.04 o
  17   4   8        5.34       45.90      6.13 o
  18   4   8     1674.45     1675.08     23.60 o
  19   4   8        2.49       59.34      7.46 o
  20   4   8     1061.12     1098.43     25.00 o
  21   4   8        0.22        8.50      8.68 o
  22   4   8      351.82      416.66     17.09 o
  23   4   8       23.99       63.90     14.04 o
   1   5   8     2120.66     1915.23     17.24 o
   2   5   8        8.92        3.56      3.21 o
   3   5   8       11.09        5.50      3.26 o
   4   5   8       12.87        1.01      3.30 o
   5   5   8      342.73      299.30      8.31 o
   6   5   8       17.22        8.00      3.55 o
   7   5   8       67.43       48.84      5.09 o
   8   5   8       39.28       31.53      4.98 o
   9   5   8      100.37       92.82      6.49 o
  10   5   8        0.92       -3.88      4.40 o
  11   5   8      239.67      226.76      7.88 o
  12   5   8        5.44        2.29      5.97 o
  13   5   8      275.86      261.72      8.55 o
  14   5   8        0.37        5.72      4.05 o
  15   5   8       96.57       94.15      6.70 o
  16   5   8        9.70       12.55      5.29 o
  17   5   8        1.05       -6.63      6.63 o
  18   5   8        7.47        0.21      5.52 o
  19   5   8        3.30        3.70      5.93 o
  20   5   8        0.54       -4.39      6.39 o
  21   5   8       12.19       14.34      6.85 o
  22   5   8        0.82       14.35      6.84 o
   0   6   8     4805.85     4644.76     49.76 o
   1   6   8       24.08       73.35      5.96 o
   2   6   8     3859.77     3769.58     29.19 o
   3   6   8       15.41       73.82      9.48 o
   4   6   8     3421.68     3243.47     33.58 o
   5   6   8      110.46      107.85      6.84 o
   6   6   8      888.82      891.62     14.92 o
   7   6   8      199.07      202.04      9.70 o
   8   6   8      943.22     1004.98     16.97 o
   9   6   8        4.00       46.22      6.03 o
  10   6   8     2917.14     2856.42     28.44 o
  11   6   8       45.56      104.89      6.80 o
  12   6   8     3056.49     2904.73     28.48 o
  13   6   8      302.52      370.05     12.57 o
  14   6   8     1577.08     1521.60     22.15 o
  15   6   8      123.76      153.54      7.55 o
  16   6   8      576.56      583.74     14.01 o
  17   6   8        5.71       12.53      6.50 o
  18   6   8      738.65      757.08     18.14 o
  19   6   8       27.06       62.85      6.97 o
  20   6   8      868.47      901.76     19.49 o
  21   6   8       49.77      103.09     10.19 o
  22   6   8      640.16      700.67     25.45 o
   1   7   8       37.14       33.02      4.03 o
   2   7   8        4.09       -3.31      3.31 o
   3   7   8      164.44      165.02      6.19 o
   4   7   8       10.02        9.79      3.80 o
   5   7   8      229.17      211.86      7.61 o
   6   7   8       14.22        1.38      4.87 o
   7   7   8       37.42       40.38      5.37 o
   8   7   8        0.58       -4.18      4.73 o
   9   7   8       16.22       19.05      5.62 o
  10   7   8       73.30       70.59      6.93 o
  11   7   8       12.46        7.59      5.09 o
  12   7   8        1.04       -4.42      4.42 o
  13   7   8        1.09        1.88      4.84 o
  14   7   8       13.19       20.92      5.57 o
  15   7   8       79.97       88.23      7.85 o
  16   7   8       17.03       20.28      6.38 o
  17   7   8      321.17      314.97     12.22 o
  18   7   8       59.53       60.42      7.07 o
  19   7   8       91.74       97.06      8.71 o
  20   7   8       15.99       57.08      6.92 o
  21   7   8        0.76       19.65      6.35 o
   0   8   8      529.97      543.06     18.27 o
   1   8   8       34.79       23.99      4.21 o
   2   8   8     1282.43     1275.46     16.78 o
   3   8   8       17.42       58.92      5.56 o
   4   8   8     2884.00     2844.64     26.01 o
   5   8   8       33.93      124.53      8.96 o
   6   8   8     5302.06     4966.49     42.17 o
   7   8   8        0.49       99.93      7.56 o
   8   8   8     3041.94     2967.95     30.97 o
   9   8   8        1.52       39.75      5.74 o
  10   8   8     1257.48     1248.57     21.03 o
  11   8   8       10.56       14.12      5.76 o
  12   8   8      559.03      574.12     14.58 o
  13   8   8       26.37       30.35      5.18 o
  14   8   8      728.68      749.78     15.11 o
  15   8   8       46.44       71.54      7.72 o
  16   8   8      971.66      978.58     18.95 o
  17   8   8        3.72       23.08      6.95 o
  18   8   8      796.77      875.81     20.70 o
  19   8   8       23.30       59.32      7.14 o
  20   8   8      943.84     1019.05     25.44 o
   1   9   8      255.60      229.48      8.26 o
   2   9   8      163.48      146.52      7.82 o
   3   9   8        4.66       -3.09      4.47 o
   4   9   8      267.78      240.17      8.81 o
   5   9   8        3.13       12.37      4.95 o
   6   9   8        1.26       -2.85      5.23 o
   7   9   8       95.74       77.78      6.51 o
   8   9   8       57.32       53.27      6.14 o
   9   9   8       57.24       56.97      6.20 o
  10   9   8       62.47       39.03      6.18 o
  11   9   8       53.87       68.07      8.85 o
  12   9   8        5.25       -2.24      6.65 o
  13   9   8       52.29       77.84      7.86 o
  14   9   8        0.35        1.16      5.90 o
  15   9   8      131.00      123.86     10.76 o
  16   9   8        7.41       12.74      5.97 o
  17   9   8        4.59       -6.38      6.38 o
  18   9   8        0.69       -7.37      7.37 o
  19   9   8        5.60       11.48      7.26 o
   0  10   8      669.29      670.30     18.96 o
   1  10   8       30.25       10.73      6.78 o
   2  10   8      794.60      827.36     14.65 o
   3  10   8       30.02       80.15      6.88 o
   4  10   8     2440.52     2318.78     28.67 o
   5  10   8       11.54       88.84      8.10 o
   6  10   8     2358.86     2313.26     28.44 o
   7  10   8        9.39       58.01      7.38 o
   8  10   8     1462.87     1446.01     21.86 o
   9  10   8        2.53       28.76      6.06 o
  10  10   8      830.73      879.59     19.62 o
  11  10   8        1.36       20.30      6.17 o
  12  10   8      711.07      721.02     19.41 o
  13  10   8        3.00       18.19      7.82 o
  14  10   8      942.43      983.49     23.43 o
  15  10   8       15.80       42.51      9.04 o
  16  10   8      507.25      521.30     17.76 o
  17  10   8        7.26       15.43      5.54 o
  18  10   8      488.09      492.77     19.53 o
   1  11   8      306.16      250.71     12.77 o
   2  11   8      609.49      536.96     14.64 o
   3  11   8       12.95       42.59      5.85 o
   4  11   8      545.99      464.96     11.44 o
   5  11   8       51.23       39.96      6.10 o
   6  11   8        7.53        5.15      5.44 o
   7  11   8      190.74      178.53      9.67 o
   8  11   8      104.75      114.28      9.94 o
   9  11   8      189.98      213.94      9.73 o
  10  11   8       29.01       28.44      7.30 o
  11  11   8       65.94       91.84     12.39 o
  12  11   8       37.26       35.18      9.95 o
  13  11   8      166.14      185.92     12.33 o
  14  11   8        0.61        4.95      8.27 o
  15  11   8      128.29      160.45     13.74 o
  16  11   8       15.51       11.96      9.68 o
  17  11   8        0.57       -9.14      9.14 o
   0  12   8      288.39      413.77     19.98 o
   1  12   8      117.58      136.69     10.83 o
   2  12   8      917.78      869.18     18.68 o
   3  12   8       30.89       88.07      9.07 o
   4  12   8     1927.11     1818.82     25.56 o
   5  12   8       16.58       65.02      7.50 o
   6  12   8     1549.48     1563.37     23.40 o
   7  12   8       38.43       98.18      7.97 o
   8  12   8     1034.80     1113.41     18.42 o
   9  12   8       37.41       75.05      7.58 o
  10  12   8      982.86     1009.00     21.77 o
  11  12   8        7.31       38.70      7.38 o
  12  12   8      916.99      938.26     23.30 o
  13  12   8       56.06       91.23      9.71 o
  14  12   8      447.81      472.90     16.60 o
  15  12   8       11.03       30.60      6.36 o
   1  13   8      122.54      137.76      9.74 o
   2  13   8      102.52       84.31      8.65 o
   3  13   8      199.04      198.24     11.79 o
   4  13   8       14.80       25.50      7.74 o
   5  13   8      153.84      191.67      9.72 o
   6  13   8       14.21       34.74      6.86 o
   7  13   8      110.40      116.89      9.58 o
   8  13   8       17.40       20.39      6.39 o
   9  13   8       61.85       74.05      7.66 o
  10  13   8       37.59       47.51      7.63 o
  11  13   8       71.95       92.75     12.27 o
  12  13   8        3.64       20.01      7.59 o
  13  13   8      183.35      281.52     25.59 o
   0  14   8      787.39      820.64     27.03 o
   1  14   8       29.53       60.57      8.13 o
   2  14   8      924.59      928.94     20.23 o
   3  14   8       46.96       95.95     10.36 o
   4  14   8     1161.33     1260.10     26.94 o
   5  14   8        1.85       75.96      9.39 o
   6  14   8      987.10     1057.29     24.86 o
   7  14   8        7.49       42.68      9.27 o
   8  14   8      689.99      829.69     22.20 o
   9  14   8        0.31       52.26      7.90 o
  10  14   8      797.93      901.06     24.60 o
   1  15   8      258.55      294.47     13.25 o
   2  15   8       10.86       40.54      7.54 o
   3  15   8      186.00      242.22     14.03 o
   4  15   8        8.10       22.81      7.24 o
   5  15   8       42.02       54.99      8.68 o
   6  15   8        0.48        0.59      7.07 o
   7  15   8        0.49       19.15      7.13 o
   1   1   9     2344.88     2299.00     23.70 o
   2   1   9        3.70       27.22      4.26 o
   3   1   9     1595.11     1654.10     20.81 o
   4   1   9       63.93       98.57      7.11 o
   5   1   9     2996.69     2856.76     26.57 o
   6   1   9       47.28      122.57      9.05 o
   7   1   9     3482.87     3339.52     30.92 o
   8   1   9        7.63       68.51      5.40 o
   9   1   9     1968.55     1967.27     20.46 o
  10   1   9       77.53      111.18      6.92 o
  11   1   9      856.51      952.43     14.52 o
  12   1   9       15.06       31.69      4.92 o
  13   1   9      585.93      654.20     13.10 o
  14   1   9       39.31       71.36      7.02 o
  15   1   9     1711.37     1591.03     24.11 o
  16   1   9        0.02       50.22      7.99 o
  17   1   9      954.43      942.03     23.41 o
  18   1   9       51.33       84.92      9.09 o
  19   1   9      751.23      768.80     23.18 o
  20   1   9        3.24       39.45      7.39 o
  21   1   9      557.74      650.03     19.19 o
   0   2   9        5.60       -4.44      4.44 o
   1   2   9      142.75      115.53      6.02 o
   2   2   9        0.55       -3.09      3.09 o
   3   2   9      505.26      406.76     10.06 o
   4   2   9       14.36       13.36      4.04 o
   5   2   9      212.85      211.10      7.63 o
   6   2   9      124.88      126.57      5.69 o
   7   2   9        3.50       -2.32      3.47 o
   8   2   9        1.39       -4.18      4.18 o
   9   2   9      273.83      257.42      9.00 o
  10   2   9        6.05        9.17      3.51 o
  11   2   9       24.88       18.29      3.95 o
  12   2   9       87.14       84.05      5.76 o
  13   2   9       18.22       18.63      5.38 o
  14   2   9        9.14        3.10      6.95 o
  15   2   9        0.18        1.71      5.69 o
  16   2   9       27.89       17.53      6.80 o
  17   2   9        9.57       -2.53      6.14 o
  18   2   9       11.04       -3.37      6.05 o
  19   2   9        9.37       -2.24      6.41 o
  20   2   9        3.47        0.91      7.19 o
  21   2   9        6.81      -10.02     11.88 o
   1   3   9     2140.69     2065.45     22.92 o
   2   3   9      321.15      323.60      9.00 o
   3   3   9     2060.46     2113.28     22.60 o
   4   3   9       46.62       83.36      5.70 o
   5   3   9     2745.07     2648.10     24.29 o
   6   3   9      200.78      233.44      8.52 o
   7   3   9     1077.58     1093.16     16.19 o
   8   3   9      183.78      184.74      8.06 o
   9   3   9     1127.87     1137.06     16.47 o
  10   3   9        3.28       26.21      4.63 o
  11   3   9      967.64     1006.87     14.01 o
  12   3   9       27.54       58.34      5.15 o
  13   3   9     1184.11     1182.53     20.54 o
  14   3   9       78.05       98.61      8.05 o
  15   3   9      953.55      979.93     19.64 o
  16   3   9       87.35      123.28      8.34 o
  17   3   9     1056.06     1066.54     20.30 o
  18   3   9        1.84       32.88      7.94 o
  19   3   9      670.22      716.17     16.94 o
  20   3   9       79.78      114.18      9.94 o
   0   4   9        9.74        3.67      4.85 o
   1   4   9       44.31       26.69      4.94 o
   2   4   9        1.49       -3.71      3.71 o
   3   4   9       36.95       26.14      6.00 o
   4   4   9      318.66      291.77      9.39 o
   5   4   9      110.59      117.37      6.92 o
   6   4   9      141.68      131.40      7.21 o
   7   4   9        0.39       -3.68      3.68 o
   8   4   9       38.39       23.10      5.22 o
   9   4   9        8.71       -0.26      4.29 o
  10   4   9        1.41       -3.58      4.41 o
  11   4   9        1.49       -3.77      3.77 o
  12   4   9       13.97        9.44      3.99 o
  13   4   9       25.55       27.46      4.72 o
  14   4   9       11.65        5.19      5.28 o
  15   4   9       29.75       21.31      7.07 o
  16   4   9       22.38        6.27      5.93 o
  17   4   9        9.20        2.19      6.45 o
  18   4   9       63.93       73.03      7.38 o
  19   4   9        2.88       -5.71      9.22 o
  20   4   9       30.95       48.45      8.61 o
   1   5   9     2883.45     2826.68     23.33 o
   2   5   9       64.40      129.50      6.35 o
   3   5   9     2564.30     2487.75     24.98 o
   4   5   9       13.32       43.23      5.81 o
   5   5   9      986.87     1028.85     16.97 o
   6   5   9      270.49      261.83      9.09 o
   7   5   9     1245.48     1274.55     18.40 o
   8   5   9        0.15       35.18      5.83 o
   9   5   9     1211.77     1190.14     17.46 o
  10   5   9       15.90       52.45      5.41 o
  11   5   9      725.82      756.76     15.93 o
  12   5   9       23.85       39.43      5.48 o
  13   5   9      971.05      941.11     14.39 o
  14   5   9       23.19       51.58      6.67 o
  15   5   9     1291.74     1331.34     20.86 o
  16   5   9       39.45       79.22      8.28 o
  17   5   9     1285.80     1303.59     22.46 o
  18   5   9        3.80       42.06      7.94 o
  19   5   9      652.67      693.83     16.72 o
   0   6   9        0.11       -4.38      4.38 o
   1   6   9       11.14       -3.10      3.33 o
   2   6   9       78.84       77.65      5.19 o
   3   6   9        6.10       -1.44      3.65 o
   4   6   9      213.22      186.56      7.03 o
   5   6   9      143.39      125.09      7.29 o
   6   6   9        6.36       11.77      4.11 o
   7   6   9        0.82       -4.75      4.75 o
   8   6   9       29.10       18.69      5.92 o
   9   6   9       17.57        8.37      4.86 o
  10   6   9       68.99       90.50      8.12 o
  11   6   9       12.98        7.52      6.61 o
  12   6   9       57.25       77.73      8.32 o
  13   6   9        0.51       -3.20      5.68 o
  14   6   9       10.64       -3.99      6.18 o
  15   6   9        1.86       -1.98      6.16 o
  16   6   9       20.85       14.31      6.33 o
  17   6   9        1.41        7.46      6.11 o
  18   6   9       43.61       33.52      7.23 o
  19   6   9       19.19       10.39      8.59 o
   1   7   9     2664.17     2597.18     24.76 o
   2   7   9       15.15       60.57      5.24 o
   3   7   9     1627.18     1632.81     18.19 o
   4   7   9      124.23      149.14      8.03 o
   5   7   9     1450.91     1449.55     20.46 o
   6   7   9       22.16       55.51      8.53 o
   7   7   9     1418.64     1444.71     22.05 o
   8   7   9       25.76       56.73      6.60 o
   9   7   9     1138.12     1191.04     21.93 o
  10   7   9       21.40       37.53      6.79 o
  11   7   9      885.51      895.53     19.04 o
  12   7   9       20.25       30.97      8.90 o
  13   7   9      827.68      885.03     23.24 o
  14   7   9        8.54       29.23      7.53 o
  15   7   9      871.23      950.79     19.90 o
  16   7   9        8.76       32.50      6.17 o
  17   7   9      905.04      934.05     18.55 o
  18   7   9        4.49       59.58      8.66 o
   0   8   9       86.86       93.45     10.01 o
   1   8   9        0.02       -2.02      4.48 o
   2   8   9       77.84       80.89      7.37 o
   3   8   9        7.74       -2.50      6.40 o
   4   8   9       33.51       28.98      5.71 o
   5   8   9       17.64        8.51      4.61 o
   6   8   9        3.57       -2.18      4.96 o
   7   8   9       13.37        0.42      5.32 o
   8   8   9        0.42       -5.89      5.89 o
   9   8   9       16.32        9.34      6.68 o
  10   8   9      131.12      127.38     11.31 o
  11   8   9        7.82       11.82      7.07 o
  12   8   9      272.66      279.24     14.56 o
  13   8   9        1.57        2.34      6.45 o
  14   8   9       12.05       24.26      9.25 o
  15   8   9       21.20       32.35      7.48 o
  16   8   9        7.29       -5.58      5.90 o
  17   8   9        0.00       -3.33      6.28 o
   1   9   9     2012.34     1910.91     29.04 o
   2   9   9        6.85       44.06      6.71 o
   3   9   9     1431.10     1415.08     20.43 o
   4   9   9       31.83       41.17      5.91 o
   5   9   9      691.80      737.09     15.69 o
   6   9   9       82.07       97.39      8.63 o
   7   9   9      754.62      836.09     18.29 o
   8   9   9        4.89       36.59      8.05 o
   9   9   9      930.34      959.38     22.06 o
  10   9   9       73.60       84.50     10.03 o
  11   9   9      820.17      837.81     19.55 o
  12   9   9        2.15       39.57      7.92 o
  13   9   9      903.97      947.48     21.29 o
  14   9   9       28.92       60.82      8.86 o
  15   9   9      725.74      745.99     24.05 o
  16   9   9        8.59       36.63      8.58 o
   0  10   9       21.70        4.56      8.07 o
   1  10   9       50.03       29.35      5.66 o
   2  10   9       65.46       74.13      8.26 o
   3  10   9      144.08      145.96      9.39 o
   4  10   9      141.52      122.42      7.99 o
   5  10   9        2.89       -2.72      5.15 o
   6  10   9       33.36       49.73      6.75 o
   7  10   9       70.34       75.16      7.44 o
   8  10   9       92.39       95.61      9.69 o
   9  10   9       14.43       15.83      7.01 o
  10  10   9      157.09      136.42     12.45 o
  11  10   9       11.62       -8.22      8.22 o
  12  10   9      101.43       95.20     10.11 o
  13  10   9        1.19       -6.37      6.37 o
  14  10   9        7.39        8.91      8.38 o
   1  11   9      898.28      875.05     20.00 o
   2  11   9      149.88      182.29     10.26 o
   3  11   9      482.92      544.71     14.16 o
   4  11   9       38.36       52.25      8.45 o
   5  11   9     1189.03     1225.11     21.24 o
   6  11   9       16.27       77.44      8.04 o
   7  11   9     1459.81     1462.94     26.78 o
   8  11   9       25.62       46.76      7.87 o
   9  11   9      873.97      858.24     20.80 o
  10  11   9        0.04       17.91      8.65 o
  11  11   9      364.75      442.37     30.02 o
  12  11   9        0.29        7.61      8.59 o
  13  11   9      195.62      304.91     16.92 o
   0  12   9      326.23      350.72     20.45 o
   1  12   9       28.63       29.05      7.29 o
   2  12   9      116.55      141.00      9.20 o
   3  12   9       11.70       12.00     10.76 o
   4  12   9        2.90        9.14      6.68 o
   5  12   9       43.60       52.37      8.67 o
   6  12   9       45.70       41.63      9.51 o
   7  12   9       47.31       34.88      7.75 o
   8  12   9      132.21      130.74      9.58 o
   9  12   9       12.05       21.54      6.84 o
  10  12   9      225.31      259.10     15.89 o
  11  12   9        7.38      -13.86     13.86 o
   1  13   9      868.03      959.15     18.99 o
   2  13   9      118.18      172.53     17.67 o
   3  13   9      936.17     1014.36     20.81 o
   4  13   9      163.83      245.86     15.35 o
   5  13   9      812.70      892.78     26.73 o
   6  13   9        6.43       64.11      8.18 o
   7  13   9      359.99      389.47     19.11 o
   0  14   9       66.08       97.74     16.34 o
   1  14   9        8.96       13.07      8.78 o
   2  14   9       51.68       71.87     18.34 o
   0   0  10     1126.81     1148.14     64.82 o
   1   0  10       29.48       62.83      5.92 o
   2   0  10     1568.98     1648.14     35.39 o
   3   0  10      302.34      463.58     26.61 o
   4   0  10     3455.64     3495.07     53.04 o
   5   0  10      907.46      936.10     42.10 o
   6   0  10     1874.69     1972.86     42.45 o
   7   0  10       34.38       77.31     10.81 o
   8   0  10      221.64      321.00     23.39 o
   9   0  10      653.32      546.66     16.70 o
  10   0  10      579.10      630.27     19.02 o
  11   0  10      273.41      270.26     15.24 o
  12   0  10      938.29      962.12     21.48 o
  13   0  10      221.61      278.34     20.01 o
  14   0  10      702.65      752.14     28.82 o
  15   0  10      153.30      193.94     17.68 o
  16   0  10      973.72     1031.30     30.31 o
  17   0  10       29.26      103.18     14.58 o
   1   1  10       11.91       10.14      6.44 o
   2   1  10       69.62       60.59      5.87 o
   3   1  10        7.54       14.38      7.54 o
   4   1  10        0.39       10.79      7.80 o
   5   1  10       53.24       68.17      7.52 o
   6   1  10      127.35      144.32      9.63 o
   7   1  10        1.19       -0.15      5.23 o
   8   1  10        2.76       -4.09      4.09 o
   9   1  10        1.70        2.52      4.14 o
  10   1  10        0.04       -1.18      4.03 o
  11   1  10        7.83        4.31      4.90 o
  12   1  10       15.78       -1.46      6.92 o
  13   1  10        0.64       -4.32      4.32 o
  14   1  10        0.97        4.74      5.12 o
  15   1  10       14.14       24.68      6.05 o
  16   1  10       57.86       58.95      8.14 o
  17   1  10        0.89       37.88      8.78 o
   0   2  10     1671.43     1624.11     24.54 o
   1   2  10        9.21       55.65      5.59 o
   2   2  10     2118.23     2056.26     34.59 o
   3   2  10       63.38      152.72      8.32 o
   4   2  10     2140.32     2060.70     31.90 o
   5   2  10       29.37       73.47      7.73 o
   6   2  10      652.00      714.97     19.95 o
   7   2  10        2.47        9.74      5.09 o
   8   2  10      340.09      411.29     10.51 o
   9   2  10       29.48       38.46      7.01 o
  10   2  10      687.59      728.29     14.95 o
  11   2  10        7.84       39.65      6.15 o
  12   2  10      932.36      927.62     17.92 o
  13   2  10       39.26       89.95      7.93 o
  14   2  10     1043.89     1071.22     20.15 o
  15   2  10       10.53       65.50      8.91 o
  16   2  10      894.41      966.05     21.33 o
  17   2  10        8.94       62.45      7.65 o
   1   3  10      270.19      224.47     10.81 o
   2   3  10        0.46       -5.62      5.62 o
   3   3  10       16.54       21.78      5.20 o
   4   3  10      145.85      159.25      8.80 o
   5   3  10      291.86      249.56     12.01 o
   6   3  10       31.39       33.24      5.70 o
   7   3  10      124.12      111.87      8.15 o
   8   3  10        1.52        7.07      5.98 o
   9   3  10       28.78       22.65      6.15 o
  10   3  10       32.78       36.98      4.92 o
  11   3  10       16.76        8.53      4.40 o
  12   3  10       23.34       23.91      6.22 o
  13   3  10       53.15       40.88      6.82 o
  14   3  10        0.50        0.60      5.56 o
  15   3  10        2.50       -6.49      6.49 o
  16   3  10        9.99        1.47      5.95 o
  17   3  10       25.98       15.68      6.52 o
   0   4  10     1174.43     1219.29     29.32 o
   1   4  10        3.70       21.81      4.87 o
   2   4  10     1259.58     1271.30     20.43 o
   3   4  10       15.08       62.14     11.94 o
   4   4  10     1206.16     1191.72     20.02 o
   5   4  10        0.12       50.61      5.33 o
   6   4  10     1365.47     1350.72     25.63 o
   7   4  10        9.00       51.82      7.59 o
   8   4  10      787.88      826.21     15.88 o
   9   4  10        6.70       26.22      6.85 o
  10   4  10      693.06      695.40     18.47 o
  11   4  10        9.35       33.81      5.48 o
  12   4  10      798.97      827.23     17.26 o
  13   4  10        0.84       30.15      5.60 o
  14   4  10      719.11      766.28     19.09 o
  15   4  10       16.07       34.15      6.18 o
  16   4  10      539.68      596.70     14.42 o
   1   5  10        3.45       -5.74      5.74 o
   2   5  10        0.99       -6.03      6.03 o
   3   5  10        0.38        3.84      5.05 o
   4   5  10        4.60        8.48      5.19 o
   5   5  10      189.73      171.19      8.31 o
   6   5  10       19.60       27.99      4.38 o
   7   5  10      199.52      203.16     11.01 o
   8   5  10        1.86        5.59      5.70 o
   9   5  10       22.97       16.17      7.34 o
  10   5  10        7.42       -7.11      7.51 o
  11   5  10        0.80        4.33      9.67 o
  12   5  10        8.76       -2.49      5.47 o
  13   5  10        7.70       10.06      6.13 o
  14   5  10        0.47       -5.53      5.53 o
  15   5  10       71.28       59.16      8.95 o
  16   5  10        0.75       -6.29      6.29 o
   0   6  10     1610.52     1560.03     43.09 o
   1   6  10        4.10       51.44      6.63 o
   2   6  10     1612.76     1575.61     21.75 o
   3   6  10       51.08       90.55      7.33 o
   4   6  10     1094.45     1114.61     19.36 o
   5   6  10        3.58       46.60      6.95 o
   6   6  10      562.27      620.26     18.11 o
   7   6  10       67.46       95.26      8.85 o
   8   6  10      690.60      676.93     18.65 o
   9   6  10       10.13       57.92      7.91 o
  10   6  10      943.68      987.90     24.20 o
  11   6  10        9.48       59.63      9.19 o
  12   6  10     1198.43     1262.65     30.67 o
  13   6  10       31.00       92.68     10.42 o
  14   6  10     1002.72     1091.70     25.69 o
  15   6  10        3.73       43.94      7.32 o
   1   7  10        3.36        0.76      4.82 o
   2   7  10        0.75       -4.85      4.85 o
   3   7  10        7.09       13.33      5.55 o
   4   7  10        4.98        3.80      5.17 o
   5   7  10       63.76       80.15      5.90 o
   6   7  10        6.85        8.33      4.86 o
   7   7  10      167.65      170.68     11.05 o
   8   7  10       22.76       23.77      6.33 o
   9   7  10       43.07       59.92      7.55 o
  10   7  10        0.00        0.77      7.08 o
  11   7  10        2.67       13.54      8.30 o
  12   7  10       23.76       27.13      8.25 o
  13   7  10        3.65       15.36      8.01 o
  14   7  10       49.53       68.55      7.84 o
   0   8  10     1249.95     1255.49     29.85 o
   1   8  10        7.95       64.78      6.98 o
   2   8  10     1186.11     1207.01     19.99 o
   3   8  10       34.18       80.21     10.42 o
   4   8  10      913.40      903.26     19.02 o
   5   8  10       14.04       22.78      6.43 o
   6   8  10      609.72      665.70     17.31 o
   7   8  10       20.78       37.32      7.01 o
   8   8  10      771.36      836.27     23.35 o
   9   8  10        2.73       45.24      7.37 o
  10   8  10      851.04      877.28     21.26 o
  11   8  10       14.65       60.10     12.32 o
  12   8  10      782.35      883.49     21.54 o
  13   8  10       50.64       91.17     10.68 o
   1   9  10      236.15      233.36     10.96 o
   2   9  10        3.79       -5.94      5.94 o
   3   9  10       23.32        8.36      6.29 o
   4   9  10       28.86       18.25      6.94 o
   5   9  10       19.49       -7.18      7.18 o
   6   9  10       38.60       34.25      7.72 o
   7   9  10        1.23        5.27      9.13 o
   8   9  10        0.07       -2.82      6.09 o
   9   9  10       46.92       58.56     10.57 o
  10   9  10       22.13       23.36      9.10 o
  11   9  10       20.78       29.31     10.97 o
   0  10  10     1651.35     1779.24     48.49 o
   1  10  10        5.63       92.62     17.26 o
   2  10  10     1065.30     1098.56     20.92 o
   3  10  10       35.72       43.48      7.09 o
   4  10  10      471.18      476.09     18.03 o
   5  10  10       58.27       25.02     10.13 o
   6  10  10      234.64      228.29     14.99 o
   7  10  10        0.46        4.00      8.42 o
   8  10  10      280.17      324.04     16.42 o
   9  10  10        3.79       18.93      7.39 o
   1  11  10       86.35      119.56      8.24 o
   2  11  10        1.26       12.36      5.10 o
   3  11  10       35.41       37.22      8.06 o
   4  11  10        0.65       -6.77      6.77 o
   5  11  10       42.61       40.92      9.94 o
   6  11  10        9.50       -7.06      8.65 o
   1   1  11     1129.21     1208.68     31.50 o
   2   1  11       99.28      194.71      7.98 o
   3   1  11      922.41      987.37     33.33 o
   4   1  11      156.00      204.40     13.28 o
   5   1  11      734.21      733.82     30.89 o
   6   1  11        2.19       42.76      8.09 o
   7   1  11      921.15      921.84     22.96 o
   8   1  11       14.73       51.37      6.09 o
   9   1  11      783.31      775.61     22.87 o
  10   1  11        2.38       38.29      6.43 o
  11   1  11      372.20      440.04     13.09 o
  12   1  11       93.92      119.58      8.51 o
  13   1  11      501.37      612.95     16.11 o
   0   2  11        3.81        4.66      9.38 o
   1   2  11        1.78        1.85      6.88 o
   2   2  11       15.59        6.59      5.53 o
   3   2  11       64.49       48.04     12.71 o
   4   2  11       16.60        8.93      9.35 o
   5   2  11       10.25        9.96      5.16 o
   6   2  11       64.61       53.04      8.88 o
   7   2  11       25.64       35.25      5.94 o
   8   2  11        7.67        7.41      5.33 o
   9   2  11        0.38       -2.77      8.50 o
  10   2  11        5.85       10.16      5.49 o
  11   2  11        0.35       15.42      5.00 o
  12   2  11       23.61       30.70      6.77 o
  13   2  11        0.01      -11.37     36.05 o
   1   3  11     1300.64     1326.14     21.62 o
   2   3  11        0.02       44.44      7.18 o
   3   3  11      392.67      439.86     14.36 o
   4   3  11        4.62       15.51      6.44 o
   5   3  11      398.61      417.58     18.66 o
   6   3  11       40.93       60.12      8.24 o
   7   3  11     1091.92     1000.45     29.00 o
   8   3  11        0.29       65.53     10.25 o
   9   3  11      812.83      864.15     22.59 o
  10   3  11        3.62       37.77      7.64 o
  11   3  11      526.52      572.13     15.19 o
  12   3  11        5.78       41.38      6.86 o
   0   4  11       14.62       14.48      9.01 o
   1   4  11        1.09       -5.01      5.01 o
   2   4  11       18.39       12.16      3.64 o
   3   4  11        0.01       -5.86      5.86 o
   4   4  11        0.03       -2.64      5.38 o
   5   4  11        0.40       -7.20      7.20 o
   6   4  11       16.19       33.25     10.41 o
   7   4  11       21.03        6.77      8.09 o
   8   4  11       24.65       37.83      8.10 o
   9   4  11       12.67       23.34      6.08 o
  10   4  11       12.51       25.05      6.68 o
  11   4  11        0.06        7.05      5.20 o
   1   5  11     1131.36     1056.57     21.30 o
   2   5  11        2.87       31.51      5.81 o
   3   5  11      516.74      572.04     15.39 o
   4   5  11        1.21       17.25      4.55 o
   5   5  11      429.30      457.61     18.22 o
   6   5  11       11.17       61.79      8.83 o
   7   5  11      642.94      707.31     22.84 o
   8   5  11        3.15       34.74     14.89 o
   9   5  11      821.48      877.01     24.44 o
  10   5  11        8.57       52.65     14.28 o
  11   5  11      605.24      663.89     34.66 o
   0   6  11        3.75        5.84     19.76 o
   1   6  11       13.42       12.02      7.70 o
   2   6  11        8.96       14.99      5.88 o
   3   6  11        7.55        5.70      6.20 o
   4   6  11       26.69       39.36      6.34 o
   5   6  11        0.25       -2.02      5.37 o
   6   6  11       39.10       56.47      8.55 o
   7   6  11        8.48       16.26      8.77 o
   8   6  11       42.69       78.08      9.43 o
   9   6  11        0.83       29.51      7.08 o
   1   7  11      926.89      935.72     20.27 o
   2   7  11       32.12       81.57     12.74 o
   3   7  11      537.77      556.87     17.17 o
   4   7  11        0.26       11.93      7.22 o
   5   7  11      566.84      612.50     15.66 o
   6   7  11        0.00       55.03      9.13 o
   7   7  11      569.30      648.63     26.25 o
   8   7  11        4.95       35.35     18.72 o
   0   8  11        0.28       -1.83      8.08 o
   1   8  11       20.15       30.69      6.26 o
   2   8  11        0.11        7.35      6.85 o
   3   8  11      150.91      160.83     10.95 o
   4   8  11       41.86       52.40      9.34 o
   5   8  11       22.38       34.69     11.01 o
   0   0  12      958.30     1099.77     32.70 o
   1   0  12       30.71      124.34     17.65 o
   2   0  12      922.27      995.48     36.09 o
   3   0  12       14.07       25.65     34.66 o
   4   0  12      168.75      229.21     19.06 o
   1   1  12        2.58       11.29     11.65 o
   2   1  12       12.00       32.31     11.21 o
   3   1  12        0.04       16.04     12.40 o
   4   1  12       10.90      -16.97     18.02 o
   0   2  12      318.51      360.83     17.14 o
   1   2  12        2.76       43.58      6.92 o
   2   2  12      479.40      554.49     32.21 o
   3   2  12        6.90       45.16     13.21 o
 
